# Supplementary material for: DGCR8 haploinsufficiency leads to primate-specific RNA dysregulation and pluripotency defects
Source: Nucleic Acids Res. Author manuscript; Available in PMC 2025 Mar 26. (PMC11941479; doi:10.1093/nar/gkaf197)
Supplement: Suppl Table S1 [file EMS204119-supplement-Suppl_Table_S1.xlsx]

## Sheet: HET(1) H9 miRNA
Supplementary Table S1. Subsheet 1. List of differentially expressed miRNAs in H9 HET (1) (padj <0.05)
miRNA	baseMean	log2FC	p-value	p-adj	primate-specific
hsa-miR-302a-5p	553115	-0.448391	1.86324e-07	2.68563e-06	non-ps
hsa-miR-302d-3p	160955	-0.248348	0.00327088	0.014545	non-ps
hsa-miR-103a-3p	70986.7	0.267259	0.00026804	0.00160058	non-ps
hsa-miR-363-3p	31079.4	0.278465	0.000244484	0.00148108	non-ps
hsa-miR-372-3p	27185.5	-3.67666	0	0	non-ps
hsa-miR-371a-5p	26072.9	-3.72483	0	0	non-ps
hsa-miR-423-3p	24860.8	0.347067	6.55436e-06	6.37145e-05	non-ps
hsa-miR-25-3p	21950	-0.244557	0.00385076	0.0159368	non-ps
hsa-miR-92b-3p	16796.4	0.197223	0.0131014	0.0441644	non-ps
hsa-miR-135b-5p	16351	0.302342	0.00113692	0.00586708	non-ps
hsa-miR-135a-5p	14889.1	0.381987	2.89067e-06	3.02075e-05	non-ps
hsa-miR-17-5p	10697.2	0.235067	0.00522751	0.0210106	non-ps
hsa-miR-7-5p	8931.54	-0.240209	0.00417724	0.0169523	non-ps
hsa-miR-101-3p	7924.93	0.26071	0.00415314	0.0169523	non-ps
hsa-miR-320a-3p	7733.57	0.270111	0.0110648	0.0388664	ps	*
hsa-miR-374b-5p	7405.21	-0.299182	0.00241065	0.0113219	non-ps
hsa-miR-27b-3p	6721.95	0.235684	0.00142002	0.00706628	non-ps
hsa-miR-24-3p	5716.38	0.627944	5.63982e-09	1.12259e-07	non-ps
hsa-miR-30a-5p	4695.46	0.254827	0.00265922	0.0123506	non-ps
hsa-miR-517a-3p	4343.66	-0.709327	1.09022e-15	3.50548e-14	ps	*
hsa-miR-517b-3p	4343.66	-0.709327	1.09022e-15	3.50548e-14	ps	*
hsa-miR-1323	3737.62	-0.733429	8.28463e-19	3.46297e-17	ps	*
hsa-miR-200c-3p	2885.07	-2.59978	2.49735e-135	2.08778e-133	non-ps
hsa-miR-1298-5p	2694.09	0.474291	1.66745e-08	2.78798e-07	non-ps
hsa-miR-371a-3p	2668.81	-3.80196	0	0	non-ps
hsa-miR-218-5p	2372.08	0.388672	1.20901e-05	0.000109862	non-ps
hsa-miR-148b-3p	2355.9	0.345435	0.000758435	0.00434282	non-ps
hsa-miR-23a-3p	2226.97	0.26141	0.00102233	0.00540931	non-ps
hsa-miR-302b-5p	2031.83	-0.333376	0.000910171	0.00494093	non-ps
hsa-miR-205-5p	2029.49	-0.830219	1.25796e-20	5.84254e-19	non-ps
hsa-miR-23b-3p	2010.91	0.435828	4.3066e-07	5.29459e-06	non-ps
hsa-miR-22-3p	1940.64	0.393995	0.00138997	0.00700009	non-ps
hsa-miR-484	1348.32	0.263046	0.0141107	0.0464431	non-ps
hsa-miR-126-3p	1328.97	0.25142	0.0140589	0.0464431	non-ps
hsa-miR-373-3p	1308.92	-3.72829	2.38294e-254	2.49017e-252	non-ps
hsa-miR-652-3p	1273.07	0.280763	0.00382351	0.0159368	non-ps
hsa-miR-16-2-3p	1253.22	-0.256311	0.0138135	0.0461923	non-ps
hsa-miR-107	1107.28	0.355576	0.000384741	0.00226509	non-ps
hsa-miR-518b	1036.57	-0.562971	2.46889e-08	3.82221e-07	ps	*
hsa-miR-200b-3p	904.922	-0.700213	2.39071e-12	6.66211e-11	non-ps
hsa-miR-345-5p	890.556	0.269324	0.00972889	0.0352801	non-ps
hsa-miR-224-5p	850.385	0.27742	0.0103618	0.0370192	non-ps
hsa-miR-498-5p	847.877	-0.903894	1.58965e-16	6.04066e-15	ps	*
hsa-miR-331-3p	843.232	0.489137	6.36956e-05	0.000467101	non-ps
hsa-miR-512-3p	823.396	-1.12921	6.01808e-25	3.14444e-23	ps	*
hsa-miR-598-3p	744.658	0.365987	0.0018104	0.00869824	non-ps
hsa-miR-522-3p	701.19	-0.405938	0.000187143	0.00115038	ps	*
hsa-miR-504-5p	668.705	0.624611	4.5336e-06	4.51201e-05	non-ps
hsa-miR-149-5p	647.283	-0.295777	0.0034811	0.0152011	non-ps
hsa-let-7f-5p	603.62	0.432703	0.000110485	0.000733058	non-ps
hsa-miR-3613-5p	602.492	0.323054	0.00577741	0.0222381	non-ps
hsa-miR-1-3p	551.23	-0.832038	2.01693e-07	2.81025e-06	non-ps
hsa-miR-448	545.182	0.81488	6.50291e-12	1.59895e-10	non-ps
hsa-miR-520f-3p	544.072	-0.678899	1.05875e-05	9.83464e-05	ps	*
hsa-miR-526b-5p	478.62	-0.749505	7.65921e-10	1.77864e-08	ps	*
hsa-miR-486-5p	459.886	-0.373894	0.0036421	0.0153778	non-ps
hsa-miR-140-5p	458.193	0.439245	0.00312591	0.0140498	non-ps
hsa-miR-4521	452.912	-0.653515	2.36775e-05	0.000206191	non-ps
hsa-miR-1307-3p	450.881	0.329956	0.00788211	0.0294171	non-ps
hsa-miR-301a-3p	449.163	0.559469	3.50113e-05	0.000292695	non-ps
hsa-miR-143-3p	444.987	0.850487	2.41809e-09	5.31979e-08	non-ps
hsa-miR-516b-5p	440.872	-0.636446	2.17753e-06	2.33386e-05	ps	*
hsa-miR-181a-5p	434.061	0.921231	6.35644e-12	1.59895e-10	non-ps
hsa-miR-515-5p	420.076	-0.637699	6.87783e-05	0.000495678	ps	*
hsa-miR-429	395.579	-0.736185	8.87248e-07	1.00235e-05	non-ps
hsa-miR-503-5p	385.856	0.616792	3.3927e-06	3.4589e-05	non-ps
hsa-miR-12136	380.441	-0.511066	0.000797049	0.00450225	non-ps
hsa-miR-92b-5p	364.057	0.519532	0.000158316	0.000987706	non-ps
hsa-miR-1911-5p	363.336	0.426038	0.00089317	0.00494093	non-ps
hsa-miR-519c-3p	351.4	-0.69838	2.32324e-07	3.13263e-06	ps	*
hsa-miR-424-5p	347.764	0.561894	5.34623e-05	0.000399058	non-ps
hsa-miR-100-5p	346.062	0.741908	4.74792e-09	9.92316e-08	non-ps
hsa-miR-330-3p	342.796	0.360353	0.00307987	0.0139933	non-ps
hsa-miR-516a-5p	331.875	-0.702911	1.48529e-05	0.000132096	ps	*
hsa-miR-139-5p	329.673	0.360099	0.0106834	0.0378445	non-ps
hsa-miR-34a-5p	324.537	-0.727585	3.46338e-07	4.38694e-06	non-ps
hsa-miR-767-5p	323.395	0.556931	9.46117e-05	0.0006703	non-ps
hsa-miR-520c-3p	323.345	-0.882371	0.00122049	0.00622153	ps	*
hsa-miR-629-5p	314.109	-0.378495	0.0061601	0.0231975	ps	*
hsa-miR-942-5p	305.987	-0.453487	0.00074266	0.00431155	non-ps
hsa-miR-7974	297.159	0.612961	0.000101273	0.000705532	non-ps
hsa-miR-425-3p	293.567	0.373866	0.0128758	0.0437569	non-ps
hsa-miR-520g-3p	286.442	-0.940234	2.30665e-08	3.70839e-07	ps	*
hsa-miR-373-5p	279.695	-3.47033	8.91408e-75	5.32298e-73	non-ps
hsa-miR-199a-3p	270.582	0.731478	6.04865e-07	7.02315e-06	non-ps
hsa-miR-199b-3p	270.582	0.731478	6.04865e-07	7.02315e-06	non-ps
hsa-miR-296-3p	262.094	0.442591	0.00565345	0.0220854	non-ps
hsa-miR-181b-5p	261.449	1.11272	2.52112e-14	7.52734e-13	non-ps
hsa-miR-372-5p	258.647	-4.16916	1.53455e-100	1.06907e-98	non-ps
hsa-miR-519a-5p	239.033	-0.594357	0.000116385	0.000760143	ps	*
hsa-miR-26a-2-3p	230.042	-0.430386	0.00979066	0.0352801	non-ps
hsa-miR-518e-5p	223.284	-0.676333	4.92341e-05	0.000374179	ps	*
hsa-miR-519b-5p	223.284	-0.676333	4.92341e-05	0.000374179	ps	*
hsa-miR-519c-5p	223.284	-0.676333	4.92341e-05	0.000374179	ps	*
hsa-miR-522-5p	223.284	-0.676333	4.92341e-05	0.000374179	ps	*
hsa-miR-523-5p	223.284	-0.676333	4.92341e-05	0.000374179	ps	*
hsa-miR-512-5p	206.516	-1.04164	1.39488e-08	2.42941e-07	ps	*
hsa-miR-497-5p	188.508	0.452975	0.00549156	0.0218616	non-ps
hsa-miR-517c-3p	183.334	-0.551691	0.00089976	0.00494093	ps	*
hsa-miR-1283	179.611	-0.519353	0.00167993	0.00816526	ps	*
hsa-miR-641	167.692	-0.431938	0.00817563	0.0302426	non-ps
hsa-miR-502-3p	161.133	-0.457759	0.00615522	0.0231975	non-ps
hsa-let-7i-5p	153	0.503049	0.00352753	0.0152011	non-ps
hsa-miR-525-5p	152.05	-0.700576	0.000154093	0.000975924	ps	*
hsa-miR-518a-3p	150.877	-0.788224	7.41435e-06	7.04364e-05	ps	*
hsa-let-7e-5p	144.7	0.503521	0.011476	0.0399746	non-ps
hsa-miR-141-3p	141.358	-2.60765	7.30367e-09	1.32736e-07	non-ps
hsa-miR-520a-5p	136.621	-1.11527	6.03536e-09	1.14672e-07	ps	*
hsa-miR-488-3p	136.464	0.46875	0.0146098	0.0477101	non-ps
hsa-miR-520d-3p	133.824	-1.07813	2.44456e-07	3.19321e-06	ps	*
hsa-miR-199b-5p	127.051	1.11651	6.52549e-08	9.74163e-07	non-ps
hsa-miR-4454	112.582	0.50258	0.0128617	0.0437569	non-ps
hsa-miR-576-3p	111.828	-0.565371	0.00557272	0.0219755	ps	*
hsa-miR-1306-5p	106.107	-0.651552	0.00184293	0.00875392	non-ps
hsa-miR-324-5p	101.71	0.569654	0.0118946	0.0410905	non-ps
hsa-miR-200a-3p	99.3134	-0.632953	0.00106081	0.00554273	non-ps
hsa-miR-518f-3p	98.0896	-0.868314	0.000129423	0.000832287	ps	*
hsa-miR-146a-5p	95.5814	0.827923	0.000104911	0.000718899	non-ps
hsa-miR-523-3p	81.6853	-0.799102	0.000946619	0.00507291	ps	*
hsa-miR-653-3p	73.1655	-0.603997	0.00894503	0.0327984	non-ps
hsa-miR-653-5p	65.3829	-1.32805	2.98998e-05	0.000255064	non-ps
hsa-miR-520a-3p	59.6063	-1.28479	1.92415e-06	2.11657e-05	ps	*
hsa-miR-193b-3p	57.7772	-0.744494	0.00286756	0.0131719	non-ps
hsa-miR-4485-3p	51.2131	0.948406	0.00361074	0.0153778	non-ps
hsa-miR-520h	45.4271	-1.14352	0.000110224	0.000733058	ps	*
hsa-miR-1305	44.3897	-0.866352	0.00349782	0.0152011	non-ps
hsa-miR-489-3p	37.8688	-0.975937	0.00166144	0.00816526	non-ps
hsa-miR-29c-3p	32.0516	0.977091	0.00579893	0.0222381	non-ps

## Sheet: HET(2) H9 miRNA
Supplementary Table S1. Subsheet 2. List of differentially expressed miRNAs in H9 HET (2) (padj <0.05)
miRNA	baseMean	log2FC	p-value	p-adj	primate-specific
hsa-miR-302b-3p	807229	-0.228775	0.00376043	0.0118185	non-ps
hsa-miR-302a-5p	553115	-0.433438	6.07401e-07	4.37748e-06	non-ps
hsa-miR-363-3p	31079.4	0.287642	0.00025018	0.0011125	non-ps
hsa-miR-183-5p	27484.4	0.21642	0.0128636	0.0349156	non-ps
hsa-miR-372-3p	27185.5	-5.74501	0	0	non-ps
hsa-miR-371a-5p	26072.9	-5.7656	0	0	non-ps
hsa-miR-423-3p	24860.8	0.30632	0.000166252	0.000764592	non-ps
hsa-miR-16-5p	21065.8	0.219318	0.0154433	0.0396031	non-ps
hsa-miR-92b-3p	16796.4	0.311874	0.000105254	0.000505704	non-ps
hsa-miR-135b-5p	16351	0.292818	0.00179744	0.00615845	non-ps
hsa-miR-135a-5p	14889.1	0.251898	0.00146635	0.00516152	non-ps
hsa-miR-425-5p	9634.05	0.269431	0.00124305	0.00455787	non-ps
hsa-miR-186-5p	9550.53	0.266137	8.53575e-05	0.000419758	non-ps
hsa-miR-26b-5p	9145.11	-0.209785	0.00254062	0.00836203	non-ps
hsa-miR-7-5p	8931.54	0.375888	8.75117e-06	5.1521e-05	non-ps
hsa-miR-30c-5p	8920.15	-0.306285	4.40524e-05	0.000236076	non-ps
hsa-miR-340-5p	8657.55	0.201768	0.0146451	0.0382603	non-ps
hsa-miR-20a-5p	8205.85	-0.170716	0.0201794	0.0499112	non-ps
hsa-miR-151a-3p	7969.73	0.281868	0.00178648	0.00615845	non-ps
hsa-miR-101-3p	7924.93	0.245866	0.00772697	0.022275	non-ps
hsa-miR-335-3p	6609.05	-0.511581	2.60711e-07	2.0181e-06	non-ps
hsa-miR-18a-5p	6316.61	0.251437	0.0122456	0.0338983	non-ps
hsa-miR-24-3p	5716.38	0.537706	7.08084e-07	4.98541e-06	non-ps
hsa-miR-335-5p	5544.85	0.266219	0.00436437	0.0135134	non-ps
hsa-miR-9-3p	5210.07	-0.192388	0.0176746	0.0445059	non-ps
hsa-miR-30a-5p	4695.46	-0.274239	0.00146943	0.00516152	non-ps
hsa-miR-9-5p	4544.59	-0.28276	0.000645327	0.0026189	non-ps
hsa-miR-517a-3p	4343.66	-1.11083	4.25304e-35	1.36751e-33	ps	*
hsa-miR-517b-3p	4343.66	-1.11083	4.25304e-35	1.36751e-33	ps	*
hsa-miR-1323	3737.62	-0.877373	4.89222e-26	1.3633e-24	ps	*
hsa-miR-200c-3p	2885.07	-2.70853	2.14697e-148	1.79487e-146	non-ps
hsa-miR-1298-5p	2694.09	-0.578742	1.2789e-11	1.67056e-10	non-ps
hsa-miR-371a-3p	2668.81	-5.45952	0	0	non-ps
hsa-miR-505-3p	2386.29	0.27517	0.0010006	0.00377824	non-ps
hsa-miR-218-5p	2372.08	0.386081	1.39562e-05	8.10236e-05	non-ps
hsa-miR-148b-3p	2355.9	0.308984	0.00303048	0.00981971	non-ps
hsa-miR-205-5p	2029.49	-1.55911	3.13359e-66	1.6373e-64	non-ps
hsa-miR-23b-3p	2010.91	0.360917	3.18156e-05	0.000174986	non-ps
hsa-miR-22-3p	1940.64	0.652448	2.3203e-07	1.82997e-06	non-ps
hsa-let-7a-5p	1928.25	-0.725634	4.46219e-10	5.1811e-09	non-ps
hsa-miR-31-5p	1449.54	-0.440501	7.70894e-06	4.60334e-05	non-ps
hsa-miR-340-3p	1437.99	0.332186	0.00840937	0.0240762	non-ps
hsa-miR-126-3p	1328.97	0.281449	0.00696493	0.0205024	non-ps
hsa-miR-373-3p	1308.92	-5.74311	0	0	non-ps
hsa-miR-652-3p	1273.07	0.350923	0.000359369	0.00153282	non-ps
hsa-miR-518b	1036.57	-0.823942	7.95058e-16	1.58254e-14	ps	*
hsa-miR-30b-5p	958.84	-0.317428	0.00933483	0.0261876	non-ps
hsa-miR-1303	910.75	0.275363	0.00483223	0.014852	non-ps
hsa-miR-200b-3p	904.922	-1.14579	1.48339e-29	4.42897e-28	non-ps
hsa-miR-345-5p	890.556	0.379399	0.000334559	0.00144171	non-ps
hsa-miR-498-5p	847.877	-1.11446	3.95254e-24	9.7186e-23	ps	*
hsa-miR-331-3p	843.232	0.620425	5.94725e-07	4.36132e-06	non-ps
hsa-miR-512-3p	823.396	-1.42255	2.66301e-38	1.01194e-36	ps	*
hsa-miR-598-3p	744.658	0.283557	0.0175583	0.0444811	non-ps
hsa-miR-522-3p	701.19	-1.17904	3.28327e-25	8.57755e-24	ps	*
hsa-miR-18a-3p	671.568	0.296846	0.00243502	0.00807808	non-ps
hsa-miR-92a-1-5p	633.242	0.33814	0.00503865	0.0153734	non-ps
hsa-miR-744-5p	623.3	0.287399	0.0124947	0.0341359	non-ps
hsa-miR-374b-3p	613.56	0.357681	0.00862531	0.0245264	non-ps
hsa-miR-15a-5p	608.008	0.596846	0.0147682	0.0383423	non-ps
hsa-miR-3613-5p	602.492	0.415815	0.000486758	0.0020145	non-ps
hsa-miR-197-3p	569.253	0.316401	0.0036339	0.0115074	non-ps
hsa-miR-1-3p	551.23	-2.26125	7.12029e-40	2.97628e-38	non-ps
hsa-miR-448	545.182	-0.30301	0.0119363	0.0332625	non-ps
hsa-miR-520f-3p	544.072	-0.777015	7.68621e-07	5.26694e-06	ps	*
hsa-miR-526b-5p	478.62	-1.18944	1.22765e-21	2.85088e-20	ps	*
hsa-miR-532-5p	460.412	-0.451771	0.000369596	0.00156052	non-ps
hsa-miR-105-5p	460.366	0.783068	7.54952e-11	9.28146e-10	non-ps
hsa-miR-486-5p	459.886	-0.978459	5.36507e-13	8.97039e-12	non-ps
hsa-miR-140-5p	458.193	0.508212	0.000846932	0.00333979	non-ps
hsa-miR-1307-3p	450.881	0.422383	0.000858301	0.00335299	non-ps
hsa-miR-143-3p	444.987	0.651872	4.96983e-06	3.01071e-05	non-ps
hsa-miR-516b-5p	440.872	-0.962311	2.804e-12	4.18597e-11	ps	*
hsa-miR-181a-5p	434.061	0.549944	3.928e-05	0.000213234	non-ps
hsa-miR-515-5p	420.076	-1.13748	1.16121e-11	1.56576e-10	ps	*
hsa-miR-20b-3p	417.024	0.613952	0.000166454	0.000764592	non-ps
hsa-miR-320b	414.145	-0.648258	3.30544e-06	2.09345e-05	ps	*
hsa-miR-429	395.579	-0.767298	3.72079e-07	2.8278e-06	non-ps
hsa-miR-1260b	393.326	0.508917	0.000620682	0.00254358	non-ps
hsa-miR-339-3p	389.42	0.448066	0.000815185	0.00324521	non-ps
hsa-miR-503-5p	385.856	0.566004	2.32923e-05	0.000129816	non-ps
hsa-miR-12136	380.441	-2.48431	1.85682e-46	8.62392e-45	non-ps
hsa-miR-362-5p	366.119	-0.595304	5.96999e-05	0.000308081	non-ps
hsa-miR-92b-5p	364.057	0.789366	1.65666e-08	1.41323e-07	non-ps
hsa-miR-1911-5p	363.336	-0.326831	0.0138478	0.0368686	non-ps
hsa-miR-195-5p	353.098	-0.421651	0.00764374	0.0221881	non-ps
hsa-miR-519c-3p	351.4	-1.01518	1.30858e-13	2.27911e-12	ps	*
hsa-miR-424-5p	347.764	0.465829	0.000942517	0.00361442	non-ps
hsa-miR-155-5p	335.955	-1.08368	1.97478e-12	3.05725e-11	non-ps
hsa-miR-516a-5p	331.875	-1.16951	4.44937e-12	6.41324e-11	ps	*
hsa-miR-34a-5p	324.537	-1.19307	5.42521e-16	1.13387e-14	non-ps
hsa-miR-767-5p	323.395	1.00212	4.95568e-12	6.90492e-11	non-ps
hsa-miR-520c-3p	323.345	-0.744833	0.00735854	0.0215096	ps	*
hsa-miR-203a-3p	322.92	-0.319136	0.0145408	0.0382603	non-ps
hsa-miR-7974	297.159	0.810064	4.8477e-07	3.61846e-06	non-ps
hsa-miR-1912-3p	289.249	-0.450251	0.00218359	0.00736081	non-ps
hsa-miR-520g-3p	286.442	-1.45841	4.70429e-17	1.03494e-15	ps	*
hsa-miR-373-5p	279.695	-5.88556	4.15799e-109	2.48291e-107	non-ps
hsa-miR-320c	279.174	-0.897973	6.43455e-10	7.2693e-09	ps	*
hsa-miR-129-5p	277.46	-0.48242	0.00131893	0.00479404	non-ps
hsa-miR-574-3p	269.656	-0.398156	0.0137956	0.0368686	non-ps
hsa-miR-296-3p	262.094	0.523986	0.00152046	0.00529627	non-ps
hsa-miR-181b-5p	261.449	0.698308	1.58748e-06	1.03682e-05	non-ps
hsa-miR-501-3p	260.423	0.344463	0.0137465	0.0368686	non-ps
hsa-miR-372-5p	258.647	-5.45356	3.97363e-119	2.7683e-117	non-ps
hsa-miR-935	255.668	-0.49575	0.00331777	0.0106679	non-ps
hsa-miR-518c-3p	240.174	-0.587122	0.000921422	0.00356624	ps	*
hsa-miR-519a-5p	239.033	-0.98786	7.771e-10	8.5481e-09	ps	*
hsa-miR-99b-3p	237.61	0.432969	0.00566887	0.0169256	non-ps
hsa-miR-26a-2-3p	230.042	-0.531754	0.00220954	0.00738869	non-ps
hsa-miR-375-3p	226.026	-1.13442	1.69552e-10	2.02494e-09	non-ps
hsa-miR-518e-5p	223.284	-0.985753	1.09462e-08	9.73516e-08	ps	*
hsa-miR-519b-5p	223.284	-0.985753	1.09462e-08	9.73516e-08	ps	*
hsa-miR-519c-5p	223.284	-0.985753	1.09462e-08	9.73516e-08	ps	*
hsa-miR-522-5p	223.284	-0.985753	1.09462e-08	9.73516e-08	ps	*
hsa-miR-523-5p	223.284	-0.985753	1.09462e-08	9.73516e-08	ps	*
hsa-miR-20a-3p	209.935	0.365282	0.0194643	0.048429	non-ps
hsa-miR-512-5p	206.516	-1.4011	8.1328e-14	1.47805e-12	ps	*
hsa-miR-320d	198.01	-1.02121	4.39072e-09	4.47639e-08	non-ps
hsa-miR-517c-3p	183.334	-1.01796	7.46738e-09	7.43183e-08	ps	*
hsa-miR-92a-2-5p	181.601	0.705995	0.000192158	0.000873067	non-ps
hsa-miR-1283	179.611	-0.861673	7.1561e-07	4.98541e-06	ps	*
hsa-miR-424-3p	179.047	0.586606	0.00143134	0.00511368	non-ps
hsa-miR-25-5p	173.551	0.641276	0.000333895	0.00144171	non-ps
hsa-let-7i-5p	153	0.520833	0.00336211	0.010728	non-ps
hsa-miR-525-5p	152.05	-0.744229	7.68311e-05	0.000382326	ps	*
hsa-miR-518a-3p	150.877	-1.31513	1.02835e-12	1.65327e-11	ps	*
hsa-miR-1246	149.942	-0.81574	0.000300714	0.00132314	non-ps
hsa-miR-191-3p	146.918	0.588355	0.00100331	0.00377824	non-ps
hsa-let-7e-5p	144.7	0.510607	0.0146408	0.0382603	non-ps
hsa-miR-548f-3p	143.386	-0.870561	1.55449e-06	1.03139e-05	non-ps
hsa-miR-141-3p	141.358	-2.06416	1.99565e-06	1.28336e-05	non-ps
hsa-miR-520a-5p	136.621	-1.1268	3.09633e-09	3.23567e-08	ps	*
hsa-miR-488-3p	136.464	1.1733	1.24052e-08	1.08029e-07	non-ps
hsa-miR-520d-3p	133.824	-1.45362	1.39859e-11	1.77154e-10	ps	*
hsa-miR-1251-5p	132.931	1.10255	4.4875e-05	0.00023744	non-ps
hsa-miR-3615	131.114	0.775537	0.000235543	0.00105868	non-ps
hsa-miR-210-3p	129.416	-0.47611	0.0150434	0.0388156	non-ps
hsa-miR-199b-5p	127.051	0.588987	0.00379922	0.0118513	non-ps
hsa-miR-592	123.801	0.71631	0.000791528	0.00318133	non-ps
hsa-miR-296-5p	118.465	-0.699521	0.00105056	0.00392085	non-ps
hsa-miR-301b-3p	117.629	0.673915	0.00551309	0.0165789	non-ps
hsa-miR-4326	110.189	0.758123	0.000150093	0.000712944	non-ps
hsa-miR-1306-5p	106.107	0.477247	0.0183894	0.0460287	non-ps
hsa-miR-200a-3p	99.3134	-0.998475	1.11583e-06	7.52287e-06	non-ps
hsa-miR-518f-3p	98.0896	-1.07417	4.74351e-06	2.91586e-05	ps	*
hsa-miR-181d-5p	95.5314	0.511419	0.0123555	0.0339776	non-ps
hsa-miR-203b-3p	87.965	-0.855214	0.000153269	0.000719846	non-ps
hsa-miR-1269a	85.7371	0.801511	0.00119865	0.00443396	ps	*
hsa-miR-524-5p	84.9377	-0.861653	0.0020442	0.00694695	ps	*
hsa-miR-523-3p	81.6853	-1.19962	3.87931e-06	2.42023e-05	ps	*
hsa-miR-653-3p	73.1655	-1.63136	2.5504e-09	2.73351e-08	non-ps
hsa-miR-940	69.548	1.40362	1.55077e-07	1.27103e-06	non-ps
hsa-miR-486-3p	68.3891	-1.46476	1.93024e-07	1.55162e-06	non-ps
hsa-miR-653-5p	65.3829	-2.8738	6.39989e-15	1.21598e-13	non-ps
hsa-miR-520a-3p	59.6063	-1.01307	8.78145e-05	0.000426819	ps	*
hsa-miR-124-5p	59.187	-0.6358	0.0159003	0.0405265	non-ps
hsa-miR-4485-3p	51.2131	-1.20869	0.00136364	0.00491381	non-ps
hsa-miR-1276	46.6436	1.07183	0.000373992	0.00156329	ps	*
hsa-miR-22-5p	45.5281	0.746328	0.00875606	0.0247299	non-ps
hsa-miR-520h	45.4271	-1.17933	7.53576e-05	0.000379512	ps	*
hsa-miR-517-5p	45.3047	-1.30998	4.78685e-05	0.000250113	ps	*
hsa-miR-3187-3p	38.3308	1.28124	6.67899e-05	0.000340466	ps	*
hsa-miR-489-3p	37.8688	-1.98862	5.799e-08	4.84797e-07	non-ps
hsa-miR-519a-2-5p	36.596	-1.63504	2.20984e-05	0.000124826	ps	*
hsa-miR-520b-5p	36.596	-1.63504	2.20984e-05	0.000124826	ps	*
hsa-miR-148b-5p	32.2898	1.06115	0.00517729	0.015682	non-ps
hsa-miR-548l	31.6248	1.01784	0.00299271	0.00977305	non-ps
hsa-miR-548au-5p	26.2256	0.972033	0.00607933	0.0180224	non-ps

## Sheet: HET PA1 miRNA
Supplementary Table S1. Subsheet 3. List of differentially expressed miRNAs in PA-1 HET (padj <0.05)
miRNA	baseMean	log2FC	p-value	p-adj	primate-specific
hsa-miR-16-5p	220868	0.34548	0.000747374	0.00759264	non-ps
hsa-miR-92b-3p	157734	0.377396	0.000913501	0.0087814	non-ps
hsa-miR-34a-5p	146535	0.531239	7.40249e-08	2.28201e-06	non-ps
hsa-miR-363-3p	139034	0.842902	3.08518e-14	1.83877e-12	non-ps
hsa-miR-20b-5p	49945	0.909519	8.18971e-25	1.46432e-22	non-ps
hsa-miR-30d-5p	25883.5	0.318386	0.00835997	0.0485312	non-ps
hsa-miR-15b-5p	23431	0.41311	0.00366809	0.0244722	non-ps
hsa-miR-24-3p	21145.7	0.762722	7.65677e-05	0.00100664	non-ps
hsa-miR-130b-5p	18857.2	0.398883	0.000126507	0.00152834	non-ps
hsa-miR-135a-5p	11364.9	1.1042	8.28305e-15	6.17087e-13	non-ps
hsa-miR-135b-5p	11071.9	-1.34716	2.40489e-52	1.07498e-49	non-ps
hsa-miR-18b-5p	9259.87	0.745329	3.73418e-08	1.19227e-06	non-ps
hsa-miR-30a-5p	8545.76	0.402014	0.00238118	0.0168951	non-ps
hsa-miR-652-3p	6479.44	0.355755	0.00540273	0.0337765	non-ps
hsa-miR-219a-2-3p	6156.58	0.638223	6.7259e-06	0.000128988	non-ps
hsa-miR-625-5p	5739.15	-0.627099	3.83165e-06	7.96626e-05	non-ps
hsa-miR-205-5p	4952.69	1.16323	2.01806e-20	2.57735e-18	non-ps
hsa-miR-126-3p	4125.07	-1.53523	1.21628e-38	2.71839e-36	non-ps
hsa-miR-106a-5p	3877.7	0.811772	0.000926542	0.0087904	non-ps
hsa-miR-204-5p	3550.75	-0.442972	2.10606e-06	4.70705e-05	non-ps
hsa-miR-192-5p	2583.38	-0.739836	7.35567e-05	0.000981488	non-ps
hsa-miR-187-3p	2516.96	-0.398412	0.0023142	0.01671	non-ps
hsa-miR-576-5p	2195.74	-0.38349	0.00473519	0.0304551	ps	*
hsa-miR-193b-3p	2107.66	0.810485	1.8838e-10	8.42058e-09	non-ps
hsa-miR-146b-5p	1971.25	-0.475959	0.000462434	0.00481663	non-ps
hsa-miR-378a-5p	1853.32	-0.401298	0.000892006	0.00866797	non-ps
hsa-miR-345-5p	1397.13	-0.466718	0.00106008	0.00947715	non-ps
hsa-miR-517a-3p	1225.82	0.522973	0.00141266	0.0113424	ps	*
hsa-miR-517b-3p	1225.82	0.522973	0.00141266	0.0113424	ps	*
hsa-miR-25-5p	1205.98	-0.801421	0.00103013	0.00939727	non-ps
hsa-miR-181c-5p	1154.64	0.421392	0.00807837	0.0478282	non-ps
hsa-miR-942-5p	1152.43	-0.888798	2.7798e-13	1.55321e-11	non-ps
hsa-miR-211-5p	1048.35	0.307323	0.00469921	0.0304427	non-ps
hsa-miR-548y	916.28	-0.497877	0.00130038	0.0108649	non-ps
hsa-miR-641	907.132	-0.567545	8.73898e-06	0.000150243	non-ps
hsa-miR-548k	745.988	-0.514202	0.000238926	0.0027038	non-ps
hsa-miR-1269a	688.998	0.458086	0.000102611	0.00129203	ps	*
hsa-miR-375-3p	676.45	0.752967	0.00127327	0.0108409	non-ps
hsa-miR-935	631.253	-0.519759	7.79165e-05	0.00100953	non-ps
hsa-miR-451a	631.163	0.440961	0.00178675	0.0135369	non-ps
hsa-miR-518b	617.466	0.988791	4.41235e-07	1.16019e-05	ps	*
hsa-miR-584-5p	585.265	-1.92395	1.68929e-18	1.88778e-16	ps	*
hsa-miR-196b-5p	555.299	2.24524	2.54868e-10	1.08501e-08	non-ps
hsa-miR-29c-3p	535.52	0.616427	0.00014214	0.00167201	non-ps
hsa-miR-516b-5p	494.889	0.723176	9.1418e-06	0.000151348	ps	*
hsa-miR-589-5p	437.705	-0.973589	6.75952e-10	2.51792e-08	ps	*
hsa-miR-519a-5p	424.43	0.702749	2.32194e-05	0.000357899	ps	*
hsa-miR-1323	418.648	0.898991	0.00125863	0.0108194	ps	*
hsa-miR-518e-5p	403.117	0.72784	7.21409e-06	0.000128988	ps	*
hsa-miR-519b-5p	403.117	0.72784	7.21409e-06	0.000128988	ps	*
hsa-miR-519c-5p	403.117	0.72784	7.21409e-06	0.000128988	ps	*
hsa-miR-522-5p	403.117	0.72784	7.21409e-06	0.000128988	ps	*
hsa-miR-523-5p	403.117	0.72784	7.21409e-06	0.000128988	ps	*
hsa-miR-520f-3p	382.313	0.673537	0.00100308	0.00924486	ps	*
hsa-miR-301b-3p	374.575	1.16028	3.26073e-07	9.10966e-06	non-ps
hsa-miR-1301-3p	336.367	-1.03284	1.31002e-07	3.90386e-06	non-ps
hsa-miR-624-5p	318.564	-0.771313	1.95015e-09	6.97372e-08	ps	*
hsa-miR-125b-5p	310.298	1.09773	0.00332277	0.0225042	non-ps
hsa-miR-194-5p	307.878	-0.746075	0.00142097	0.0113424	non-ps
hsa-miR-522-3p	299.943	0.842548	3.6926e-06	7.85997e-05	ps	*
hsa-miR-767-5p	287.976	-7.12462	7.85663e-69	7.02383e-66	non-ps
hsa-miR-106a-3p	286.045	1.05494	7.88033e-06	0.000138137	non-ps
hsa-miR-3187-3p	276.666	-0.713682	0.00200763	0.0148332	ps	*
hsa-miR-519d-3p	274.363	1.06483	9.05274e-06	0.000151348	ps	*
hsa-miR-371a-3p	272.672	1.24882	3.58555e-10	1.45704e-08	non-ps
hsa-miR-34a-3p	271.375	0.768121	0.00129518	0.0108649	non-ps
hsa-miR-675-3p	270.763	-0.800916	5.14382e-09	1.76868e-07	non-ps
hsa-miR-199b-5p	269.237	0.599326	0.0010504	0.00947715	non-ps
hsa-miR-218-5p	265.754	1.93383	1.11869e-15	9.09192e-14	non-ps
hsa-miR-629-3p	260.564	-0.597753	0.00031058	0.00342788	ps	*
hsa-miR-491-5p	245.673	-0.861804	8.44007e-07	2.0393e-05	non-ps
hsa-miR-520d-5p	240.544	0.776326	5.54963e-07	1.40956e-05	ps	*
hsa-miR-339-5p	225.375	0.923857	0.00133162	0.0110229	non-ps
hsa-miR-3909	212.004	-0.570882	0.0023227	0.01671	ps	*
hsa-miR-3679-5p	207.82	-0.695831	0.000809002	0.00803608	non-ps
hsa-miR-1251-5p	206.167	0.690238	0.000133023	0.00158564	non-ps
hsa-miR-498-5p	196.259	0.503556	0.00191601	0.0142743	ps	*
hsa-miR-193a-5p	194.826	-1.13094	5.67606e-07	1.40956e-05	non-ps
hsa-miR-515-3p	187.256	0.455988	0.00751328	0.0447791	ps	*
hsa-miR-4707-3p	183.231	-0.416855	0.00619359	0.0379251	non-ps
hsa-miR-517-5p	180.479	0.825133	3.05299e-05	0.000447439	ps	*
hsa-miR-3173-5p	167.42	-0.79213	1.36825e-07	3.94585e-06	ps	*
hsa-miR-577	167.135	-0.483772	0.0014166	0.0113424	ps	*
hsa-miR-29b-1-5p	161.546	-0.840088	6.52503e-06	0.000128988	non-ps
hsa-miR-10b-5p	160.279	1.65459	1.26271e-05	0.000205248	non-ps
hsa-miR-504-5p	159.449	-1.24409	1.64305e-06	3.76637e-05	non-ps
hsa-miR-135b-3p	158.23	-1.74446	4.94708e-16	4.9141e-14	non-ps
hsa-miR-10a-5p	156.978	3.81333	9.44884e-07	2.22296e-05	non-ps
hsa-miR-520g-3p	150.619	0.773934	0.000799399	0.00802992	ps	*
hsa-miR-1908-5p	148.315	-0.837088	3.03259e-05	0.000447439	ps	*
hsa-miR-1306-5p	135.371	-1.29563	8.76756e-13	4.61071e-11	non-ps
hsa-miR-589-3p	128.972	-0.767049	2.84712e-05	0.000431412	ps	*
hsa-miR-676-3p	128.036	-4.19614	2.43861e-49	7.26705e-47	non-ps
hsa-miR-517c-3p	120.751	0.492351	0.00311557	0.021262	ps	*
hsa-miR-1294	113.929	-0.701085	0.000360011	0.003925	ps	*
hsa-miR-525-5p	113.25	0.995098	3.95429e-07	1.07125e-05	ps	*
hsa-miR-675-5p	112.406	-0.611144	0.00260906	0.0180814	non-ps
hsa-miR-1283	110.406	0.710744	0.000463345	0.00481663	ps	*
hsa-miR-205-3p	101.354	0.933361	0.00113887	0.0100807	non-ps
hsa-miR-219a-1-3p	96.5908	2.20404	1.57134e-14	1.0806e-12	non-ps
hsa-miR-1306-3p	93.7295	-0.762834	0.00251702	0.0175798	non-ps
hsa-miR-548h-5p	93.37	-0.545808	0.00376257	0.0247333	non-ps
hsa-miR-526b-5p	91.1712	0.606438	0.00159101	0.0124769	ps	*
hsa-miR-1304-5p	83.6206	-0.979854	0.0003959	0.00426427	non-ps
hsa-miR-3660	81.0211	-0.886717	7.00839e-05	0.000949319	non-ps
hsa-miR-34b-3p	78.0403	1.0655	2.65334e-06	5.78559e-05	non-ps
hsa-miR-29b-2-5p	77.7237	0.660186	0.00183105	0.013756	non-ps
hsa-miR-2355-3p	75.3812	-0.83253	0.000180238	0.00206581	non-ps
hsa-miR-105-5p	74.5232	-8.04265	8.07935e-16	7.22294e-14	non-ps
hsa-miR-126-5p	74.0757	-1.19023	0.00012505	0.00152834	non-ps
hsa-miR-605-5p	62.406	3.19161	1.06882e-24	1.59254e-22	ps	*
hsa-miR-4659a-3p	61.1597	-0.721619	0.00341196	0.0229345	non-ps
hsa-miR-1293	59.4816	-0.791645	0.00123603	0.0108194	non-ps
hsa-miR-3130-5p	57.7395	-0.847288	0.00264533	0.0181917	non-ps
hsa-miR-551b-3p	47.9667	1.37067	0.000125711	0.00152834	non-ps
hsa-miR-486-5p	46.4128	-1.95272	1.60608e-10	7.55704e-09	non-ps
hsa-miR-3144-3p	44.7504	-0.896819	0.000502257	0.00516112	ps	*
hsa-miR-365a-3p	42.5618	1.03948	0.00164639	0.0126885	non-ps
hsa-miR-365b-3p	42.5618	1.03948	0.00164639	0.0126885	non-ps
hsa-miR-518c-3p	40.0863	1.02608	0.00017069	0.00198178	ps	*
hsa-miR-411-5p	39.5376	-0.68649	0.00696635	0.0417981	non-ps
hsa-miR-122-5p	38.7635	0.885698	0.000934103	0.0087904	non-ps
hsa-miR-337-3p	38.6554	-0.854765	0.00175894	0.0134401	non-ps
hsa-miR-556-5p	37.0149	-0.80868	0.000873929	0.00858563	ps	*
hsa-miR-184	36.6868	-1.69032	3.57196e-05	0.000506878	non-ps
hsa-miR-193a-3p	36.0117	-0.848515	0.00147985	0.0117078	non-ps
hsa-miR-489-3p	35.9289	0.96736	0.00825912	0.0485312	non-ps
hsa-miR-219a-5p	33.8942	2.6807	2.13774e-12	1.06175e-10	non-ps
hsa-miR-592	26.2377	0.890761	0.00374507	0.0247333	non-ps
hsa-miR-767-3p	25.8662	-9.47501	1.83737e-14	1.17329e-12	non-ps
hsa-miR-96-3p	25.0376	-0.744233	0.0083577	0.0485312	non-ps
hsa-miR-524-5p	24.6076	0.897918	0.00486313	0.0310546	ps	*
hsa-miR-323a-3p	22.8549	-0.975774	0.00096311	0.00896896	non-ps
hsa-miR-519a-2-5p	22.6096	0.930288	0.00500647	0.0315196	ps	*
hsa-miR-520b-5p	22.6096	0.930288	0.00500647	0.0315196	ps	*
hsa-miR-224-5p	22.2609	0.874598	0.00854416	0.0492805	non-ps
hsa-miR-653-3p	22.063	0.969764	0.00679202	0.0410275	non-ps
hsa-miR-548b-3p	21.6074	-1.57496	3.55027e-05	0.000506878	non-ps
hsa-miR-486-3p	21.2661	-1.75706	0.000443674	0.00472196	non-ps
hsa-miR-584-3p	17.8151	-3.49945	4.37913e-10	1.70215e-08	ps	*
hsa-miR-1228-3p	15.6196	1.49412	0.00229808	0.01671	non-ps
hsa-miR-3138	14.4244	-1.92401	5.7903e-05	0.000796388	ps	*
hsa-miR-548s	13.9551	-2.02566	9.78379e-05	0.00124953	non-ps
hsa-miR-6500-3p	12.4797	1.37378	0.00251355	0.0175798	non-ps
hsa-miR-548t-5p	11.8447	-1.51032	0.00125649	0.0108194	non-ps
hsa-miR-2116-5p	11.5448	-1.14598	0.00593026	0.0365631	ps	*
hsa-miR-548b-5p	9.21227	-1.16806	0.00669366	0.0407084	non-ps
hsa-miR-4517	8.68803	1.32019	0.00464661	0.0303217	non-ps
hsa-miR-4768-5p	7.98042	-7.345	2.64219e-08	8.74859e-07	non-ps
hsa-miR-206	7.43413	-4.31611	3.87608e-05	0.00054144	non-ps
hsa-miR-3918	5.92536	-2.95069	0.000252085	0.00281705	non-ps
hsa-miR-605-3p	4.59855	5.98749	2.14295e-05	0.000336105	ps	*
hsa-miR-676-5p	4.0451	-5.93851	1.85591e-05	0.000296283	non-ps
hsa-miR-526b-3p	3.80988	2.91857	0.00233641	0.01671	ps	*
hsa-miR-6720-5p	3.61903	-2.49358	0.00553496	0.0343629	non-ps
