# Supplementary material for: DGCR8 haploinsufficiency leads to primate-specific RNA dysregulation and pluripotency defects
Source: Nucleic Acids Res. Author manuscript; Available in PMC 2025 Mar 26. (PMC11941479; doi:10.1093/nar/gkaf197)
Supplement: Suppl Table S2 [file EMS204119-supplement-Suppl_Table_S2.xlsx]

## Sheet: HET(1) H9  RNAseq
Supplementary Table S2. Subsheet 1. List of differentially expressed genes in H9 HET (1) (padj <0.05)
gene	baseMean	log2FC	p-value	p-adj
POU3F4	125.479	-9.16663	6.95759e-15	1.39616e-11
LINC01090	19.6403	-8.37966	1.99343e-09	1.38467e-06
ZNF717	281.12	-7.49036	1.79125e-44	1.6175e-40
LSP1P4	12.2611	-7.47793	1.75778e-07	8.81821e-05
MT1H	40.7457	-7.45242	1.95518e-10	1.60503e-07
TCEAL2	40.6958	-7.44593	2.78781e-10	2.18904e-07
NUDT19	25.7148	-5.3673	3.53195e-09	2.36248e-06
ECHDC3	70.2856	-5.13531	1.95713e-22	1.17819e-18
BEX5	39.8447	-5.0898	2.47658e-13	4.06609e-10
LINC00707	39.3529	-4.50062	1.44306e-12	1.73744e-09
PCSK9	2382.05	-3.61465	4.40497e-53	7.95538e-49
WFIKKN2	27.1434	-3.35197	1.71577e-06	0.000659296
AGBL4	14.2643	-3.26981	3.63454e-05	0.00709929
ZNF619	61.6374	-3.11551	1.58483e-15	4.77034e-12
HHLA1	158.53	-3.07881	2.12519e-15	5.48298e-12
TACR1	32.2523	-3.06888	3.22483e-10	2.42669e-07
TRIM58	82.9257	-2.98858	8.16208e-17	2.94814e-13
GDA	81.6405	-2.65201	3.81572e-07	0.00017228
OC90	16.3224	-2.59391	3.90957e-05	0.00744471
TXNIP	5407.64	-2.56248	9.02152e-13	1.2455e-09
MEIS2	15.0853	-2.52264	0.00012291	0.0174784
CDH9	38.6979	-2.43428	4.57935e-06	0.00131275
H3-2	114.902	-2.35184	1.11731e-13	2.01786e-10
GRHL3	51.2018	-2.30149	6.46981e-10	4.67379e-07
CYP4F22	101.291	-2.29349	5.80104e-15	1.30958e-11
GAS6-DT	17.2655	-2.18726	7.99983e-05	0.0126183
MIR924HG	76.4986	-2.03088	6.08605e-07	0.000255614
PCDHGB5	346.195	-2.02458	6.92803e-18	3.12801e-14
ARRDC4	1177.95	-1.98925	7.87227e-13	1.18478e-09
LINC-ROR	89.4678	-1.96436	1.67367e-05	0.0038752
TEK	58.0912	-1.91545	4.1207e-06	0.00122
LOC101928254	42.7526	-1.85524	9.81548e-05	0.0146502
GRIN1	45.2722	-1.79226	2.52646e-06	0.000844962
RTP1	59.6023	-1.78059	1.38353e-08	7.5717e-06
LINC01108	96.5239	-1.70585	6.5546e-06	0.00182117
C5orf38	289.496	-1.68644	3.12643e-07	0.000144778
FGF4	46.706	-1.67011	1.26699e-06	0.000508486
TRPC4	246.437	-1.6518	1.83e-06	0.000688536
LOC112268114	190.558	-1.61046	1.28799e-08	7.26911e-06
KLKB1	213.651	-1.56531	3.32825e-11	3.75676e-08
SOX21	830.891	-1.55546	7.739e-11	8.22155e-08
FLRT3	68.5582	-1.55085	5.72322e-06	0.00161502
HPDL	112.715	-1.53658	5.10196e-07	0.000219384
MT2A	3328.94	-1.49574	4.6286e-08	2.4586e-05
ASCL1	40.2552	-1.48832	0.000263682	0.0295782
ZIC3	2900.89	-1.46847	1.027e-10	9.76189e-08
MT1G	420.605	-1.46602	1.34577e-10	1.21523e-07
TRDN	466.139	-1.44949	2.11398e-06	0.000748598
PLCL2	1098.89	-1.4411	1.6209e-05	0.00380284
ZNF439	72.8531	-1.44072	2.63014e-05	0.00552328
PAX5	114.949	-1.43353	0.000110707	0.016255
ANKRD35	44.4888	-1.42586	8.10476e-05	0.0126183
FAM90A1	35.5865	-1.41648	0.000252603	0.0288734
PLAAT5	304.407	-1.41205	3.41237e-05	0.0068475
CEND1	32.3397	-1.40147	0.00057545	0.0463604
PCDHA3	56.9536	-1.38767	1.62137e-05	0.00380284
NAP1L6P	40.3161	-1.38108	8.45471e-05	0.0130506
SESN3	4468.08	-1.35293	1.78082e-10	1.5315e-07
LRFN5	42.7671	-1.34944	0.000369144	0.0367073
EPHA3	156.572	-1.34663	5.27668e-09	3.2861e-06
NNAT	1366.5	-1.32259	1.98624e-06	0.000717431
HHEX	80.6535	-1.31483	7.55014e-05	0.0121746
MYOZ1	69.3187	-1.31349	0.00038872	0.0375416
FOXB1	137.605	-1.28919	4.21086e-06	0.00122658
AP1M2	1538.12	-1.2862	9.90735e-11	9.76189e-08
TFEB	74.1684	-1.23305	2.86702e-05	0.00588392
KITLG	436.013	-1.21297	2.30238e-06	0.000784547
VAV1	193.291	-1.21043	3.95732e-05	0.00744471
VWF	159.35	-1.20343	5.14144e-05	0.00919351
THCAT155	41.8267	-1.20287	0.000145423	0.0190314
ARHGAP4	654.405	-1.179	2.68231e-07	0.000130926
BMP4	165.051	-1.17442	2.85259e-05	0.00588392
DOCK2	209.655	-1.16383	3.03459e-06	0.000996448
LUZP2	307.843	-1.15475	2.31274e-05	0.00503229
SCN4B	274.934	-1.15154	6.72942e-06	0.00184141
JAKMIP2-AS1	972.228	-1.12577	1.34736e-05	0.00332674
MICAL2	113.351	-1.12482	0.000521875	0.04447
FST	344.289	-1.12096	4.07177e-05	0.00752668
NTN1	451.898	-1.11162	3.60992e-06	0.001105
PROX1	81.4945	-1.10903	1.95952e-05	0.00436901
PTCHD4	48.6249	-1.10212	0.00060126	0.0478359
PCDHGA9	116.433	-1.08569	9.09162e-05	0.0137979
PCSK2	60.4638	-1.08361	0.000557139	0.0457301
PCSK1	114.951	-1.06691	7.6783e-06	0.0020697
NECAB1	169.056	-1.0532	1.08304e-05	0.00275488
LACC1	111.177	-1.04023	8.10025e-05	0.0126183
TRIM22	1171.91	-1.02965	8.00418e-09	4.81852e-06
SLC30A1	1363.6	-1.01962	9.65102e-09	5.6225e-06
MGC32805	211.456	-1.00916	0.000231335	0.0271292
CAT	223.084	-1.0074	7.46574e-07	0.000306435
REC8	646.671	-0.986151	3.72794e-09	2.40452e-06
SVEP1	147.79	-0.953269	6.81551e-05	0.0116121
THBS2	1328.35	-0.952859	0.000129756	0.0181658
DMTN	183.311	-0.921648	0.000283879	0.0312613
CDH13	168.877	-0.908502	0.000611471	0.0480137
SMAD9	69.437	-0.902579	0.000531904	0.04447
FAT4	715.245	-0.90016	4.66841e-07	0.000205638
DANT1	185.155	-0.896928	0.00048431	0.0428657
SLC49A3	85.6423	-0.892121	0.000275587	0.0307229
NEBL	941.29	-0.878837	0.000478643	0.0426828
CCNA1	104.681	-0.86794	0.000536791	0.04447
PCDHB18P	191.918	-0.858488	8.09772e-05	0.0126183
OLFML3	5148.18	-0.838239	0.000100204	0.0148335
ESRG	35985.1	-0.807571	3.65578e-05	0.00709929
MDGA2	172.487	-0.797935	0.000136951	0.0185322
TP73	535.701	-0.794685	2.49795e-05	0.00537059
DUSP23	510.34	-0.789637	3.27568e-06	0.00103611
NUDT18	204.266	-0.77556	0.000518639	0.04447
SOX2	7291.71	-0.771357	3.32749e-06	0.00103611
TRIM2	2696.59	-0.760158	1.10191e-05	0.00276396
CNTNAP2	219.196	-0.745034	0.00030869	0.0329878
PWAR5	5122.65	-0.739391	0.000360408	0.0367073
CAPN6	586.711	-0.737465	1.01278e-05	0.00261298
INPP5D	1191.54	-0.729572	0.000224041	0.0264456
BMF	1591.88	-0.728531	4.10628e-05	0.00752668
SUSD6	262.948	-0.725611	8.65005e-05	0.013239
EPHA4	703.802	-0.721106	0.000197307	0.0244067
MARCKS	7086.16	-0.716046	2.98263e-07	0.000141753
HES3	828.891	-0.713587	0.000521769	0.04447
HSP90AA1	53073	-0.7106	0.00022388	0.0264456
SALL3	198.085	-0.706945	0.000242012	0.0280175
DPYSL3	33373.3	-0.698655	0.000137907	0.0185322
GAL3ST4	240.131	-0.682679	0.00040963	0.0382257
FGFR2	4064.81	-0.680233	0.000293033	0.0316897
PIPOX	1374.47	-0.62872	1.75156e-05	0.0040042
EFNB2	1628.64	-0.628148	6.34824e-05	0.010919
PCDHB3	355.666	-0.615641	0.000534733	0.04447
BEND3	3600.25	-0.610962	0.000368225	0.0367073
CAVIN3	568.178	-0.605169	0.000132363	0.0183882
BCL2L1	2457.7	-0.593749	5.88331e-05	0.0103158
RPS6KA6	638.591	-0.587855	0.000338463	0.0353332
IPW	1409.8	-0.587289	0.000379328	0.0368315
CACHD1	3732.13	-0.580579	0.000616742	0.048218
ARHGAP42	1886.44	-0.577939	0.000184224	0.0232663
PPM1L	1072.32	-0.547023	0.000145401	0.0190314
MATR3	21271.2	-0.542556	0.000474699	0.0426521
TPX2	13287.9	-0.535631	4.53616e-05	0.00819231
KIF11	4869.5	-0.53485	0.000205841	0.0251181
ASCC3	5733.06	-0.526237	0.000171131	0.0219193
KRAS	5217.8	-0.524056	0.000406258	0.0382257
LGR4	3698.65	-0.521269	0.000362887	0.0367073
GCNT2	3895.37	-0.504693	0.000596939	0.0477023
RRAGA	1887.74	-0.484995	0.00026095	0.0294547
TCFL5	1218.91	-0.474988	0.000372536	0.0367073
PBXIP1	1277.19	-0.460801	0.00057758	0.0463604
KIF20A	4576.77	-0.430056	0.000563517	0.0458428
TKTL1	47.8496	-0.134995	0.000400125	0.038033
MT1E	1940.98	-0.088764	0.000551052	0.0454429
LINC00458	1379.27	-0.0776622	0.00013853	0.0185322
LHX5-AS1	35.5872	-0.0718563	0.000444892	0.0407856
LIX1	26.252	-0.0655202	0.000410619	0.0382257
OR2W3	8.36734	-0.0649706	0.000376016	0.0367073
NPTX1	4245.77	-0.0569778	2.27803e-06	0.000784547
OR2L1P	4.18711	-0.036456	0.000399563	0.038033
SFPQ	10670.4	0.486548	0.000409628	0.0382257
CCNL1	1111.28	0.550798	0.000258763	0.0293915
RMRP	55765.1	0.558864	0.000348986	0.0360153
ARFGAP1	2900.81	0.561745	0.000530138	0.04447
SLC25A33	959.139	0.580499	0.000606102	0.0480097
ATP6V0B	2492.05	0.580972	0.000393942	0.0378436
DPH1	536.797	0.584257	0.000519163	0.04447
SETD4	598.161	0.589843	0.000372235	0.0367073
PTRH2	729.377	0.595428	0.000124977	0.0176334
PCYT2	602.126	0.607731	0.000136627	0.0185322
COX14	961.878	0.616999	0.000559599	0.0457301
IFRD1	1048.16	0.64001	0.000134421	0.0185317
FAM171B	1768.09	0.656468	0.000460691	0.0416004
MIGA2	488.028	0.671142	0.000425533	0.0394109
HMOX1	506.092	0.680671	0.000434828	0.0400663
SAP18	9802.02	0.694257	0.000199151	0.0244672
IQCA1	184.862	0.707658	0.000245331	0.0282209
ZNF398	4557.22	0.709789	0.000223325	0.0264456
GUCY2C	208.088	0.721264	0.00052198	0.04447
UBE2D4	308.201	0.753785	0.000479767	0.0426828
OVOS2	150.236	0.75805	0.000455949	0.0413791
SCARNA7	182.862	0.762726	0.000217572	0.0263479
RYR1	1278.5	0.76651	0.000173224	0.0220311
SLC7A11	1235.31	0.767772	9.23608e-06	0.00241744
COL23A1	987.746	0.771085	0.00056706	0.0459242
RPL39L	1443.71	0.780721	3.73808e-06	0.00112516
TPD52L1	270.781	0.789524	0.000374264	0.0367073
GGH	1387.69	0.789552	0.000345083	0.0358172
CGRRF1	626.362	0.808479	0.000191463	0.0240126
NANOGP8	1512.78	0.824036	0.000313162	0.0332689
LOC102606465	82.641	0.825678	0.000533526	0.04447
SPRED3	244.768	0.825908	3.11052e-05	0.00631191
GRM8	171.227	0.836529	4.12592e-05	0.00752668
MARS2	1606.53	0.843317	7.47806e-05	0.012167
TMEM39A	2184.61	0.865764	0.000629191	0.0489793
LEMD1	139.809	0.86585	0.000280186	0.0310439
CHPF2	1022.19	0.891931	9.79075e-08	5.05203e-05
TMEM163	96.2369	0.892424	0.000535267	0.04447
COL7A1	256.582	0.900796	0.000336395	0.0353215
DDX17	22221.3	0.9043	1.79442e-05	0.0040509
COQ10B	908.702	0.913843	3.53691e-05	0.0070194
HEY2	520.239	0.91576	9.02473e-06	0.00239686
RHBDL1	92.8762	0.926682	7.33914e-05	0.0120495
CABLES1	689.124	0.937023	1.36312e-05	0.00332674
CCNE2	158.756	0.937188	0.000335243	0.0353215
RAB32	328.196	0.950627	0.000302555	0.0325247
FAM83E	104.138	0.973741	0.000608942	0.0480137
DNAH1	180.27	0.999539	7.2497e-05	0.0120495
AHSP	136.317	1.03855	0.000365987	0.0367073
RASGRP2	940.966	1.04186	0.000218836	0.0263479
UVSSA	654.458	1.04223	3.31353e-06	0.00103611
LRAT	1279.74	1.08365	0.000120236	0.0173717
TRIB3	531.915	1.11291	0.000167909	0.0216602
FAM229B	656.14	1.14403	7.29947e-05	0.0120495
DNAJB9	821.281	1.1552	0.000240462	0.0280175
GRIN2A	469.516	1.19991	1.38722e-05	0.00334044
KCNIP1	77.7143	1.20462	0.000367686	0.0367073
HOMER3-AS1	43.2447	1.2503	0.000523324	0.04447
TMIGD2	42.7453	1.2784	0.000453864	0.0413791
CLIC6	260.171	1.29424	0.000486571	0.0428657
NEAT1	1717.23	1.34708	9.26367e-05	0.0139418
SMIM38	126.186	1.37673	0.000290548	0.0316897
USE1	374.234	1.40345	6.29609e-05	0.010919
ADGRD1	78.6502	1.40625	0.000144612	0.0190314
SLC5A2	169.708	1.42454	2.28122e-05	0.00502424
TBC1D9	126.97	1.45937	0.000196236	0.0244067
ADRA1D	259.585	1.4832	9.65502e-13	1.2455e-09
KLF3-AS1	51.8805	1.52605	2.5773e-05	0.00547601
MIR1-1HG-AS1	47.3364	1.56153	0.00011954	0.0173717
NPY1R	1994.77	1.59078	1.91978e-06	0.000707575
NPY5R	247.052	1.59159	1.38647e-06	0.00054434
ARHGAP20	40.6034	1.63717	0.000492672	0.0431925
ANKRD34B	204.247	1.71141	5.63169e-05	0.0099714
FAM153A	54.1368	1.90648	0.000291653	0.0316897
CYP26B1	97.4935	1.91595	0.000121546	0.0174216
FGF18	116.111	1.94084	6.97402e-05	0.0117711
TMEM31	26.3311	2.46211	3.92714e-05	0.00744471
MIOX	11.5731	3.07308	0.000167325	0.0216602

## Sheet:  HET(2) H9 RNAseq
Supplementary Table S2. Subsheet 2. List of differentially expressed genes in H9 HET (2) (padj <0.05)
gene	baseMean	log2FC	p-value	p-adj
POU3F4	132.014	-11.7364	1.64784e-18	1.40786e-15
NNAT	1057.06	-11.5118	2.56629e-26	3.78715e-23
LINC00605	25.3659	-8.93269	5.6838e-11	1.64759e-08
TCEAL2	42.8151	-7.59568	7.93444e-11	2.14666e-08
LINC01090	20.959	-5.64392	7.34848e-08	9.46729e-06
H3-2	104.104	-5.57197	1.04119e-32	3.38031e-29
BEX5	41.6067	-5.52134	5.5296e-15	3.59048e-12
REC8	473.329	-4.97682	2.56958e-123	4.17119e-119
INHBA	8.82501	-4.86931	5.94299e-05	0.00221267
ECEL1P2	96.2381	-4.16072	8.53308e-27	1.53908e-23
ECHDC3	76.0985	-4.07231	1.37573e-26	2.23321e-23
ANKRD36BP2	16.4114	-3.99855	1.40263e-07	1.64992e-05
NUDT19	28.1019	-3.90341	3.70074e-11	1.09226e-08
DPP7	323.895	-3.79068	6.26792e-81	5.08736e-77
OLIG3	66.2412	-3.73676	4.314e-15	2.92745e-12
HTR1D	598.154	-3.09724	1.28635e-09	2.6771e-07
TRPC6	166.096	-3.05814	1.80431e-20	1.72291e-17
PLAAT5	271.438	-3.01817	9.20449e-41	3.73541e-37
FAM20A	126.062	-3.01393	9.80414e-07	8.89109e-05
GRIN1	42.6784	-2.8924	2.57023e-12	1.04307e-09
PCSK9	2632.36	-2.87241	1.27006e-47	6.87228e-44
HHIP	9.58717	-2.85822	0.000352046	0.00845379
LOC101927915	106.969	-2.8512	1.91223e-23	2.38778e-20
FRMPD2	16.7392	-2.82354	4.84268e-06	0.000316981
PRNCR1	30.1111	-2.80101	1.64922e-06	0.000137291
ZNF619	66.7536	-2.77182	9.87687e-18	8.01656e-15
AGBL4	15.576	-2.7388	3.63213e-05	0.00152747
SCNN1G	241.89	-2.72011	2.93816e-27	6.81359e-24
IL37	10.1146	-2.68874	0.000302308	0.00756143
XIST	19.8186	-2.68245	7.02479e-06	0.000427092
PLAAT4	15.3938	-2.66687	1.05118e-05	0.000590441
HPGD	74.557	-2.64074	2.7277e-14	1.47596e-11
ZNF835	42.4534	-2.63247	6.43346e-12	2.432e-09
LOC101928254	42.1798	-2.58841	5.19941e-08	7.0335e-06
C17orf107	28.5903	-2.49194	2.05483e-08	3.06019e-06
SLC30A2	16.151	-2.42445	3.39921e-05	0.00145083
TSPEAR	35.8729	-2.40056	5.37947e-08	7.21694e-06
ZNF439	68.3895	-2.39596	1.06565e-12	4.55231e-10
CYP4F22	105.103	-2.39445	1.58451e-11	5.24926e-09
LIMCH1	212.343	-2.33491	3.21763e-06	0.000233178
IL1RAPL1	15.9053	-2.32958	0.000139458	0.00420005
RARB	9.56286	-2.31656	0.000668445	0.0129331
SOX21	792.337	-2.31165	4.47896e-28	1.21178e-24
TMEM64	1904.62	-2.26135	2.19553e-23	2.54571e-20
C5orf38	277.452	-2.25205	4.14322e-05	0.00168005
ALPK3	98.3646	-2.24655	1.19969e-17	9.2736e-15
PAPLN	374.053	-2.24212	3.24196e-05	0.00140338
LOC112268114	185.551	-2.23224	9.06948e-19	8.17916e-16
WNT10B	36.6498	-2.22871	1.96466e-07	2.2e-05
ADRA2A	593.514	-2.20074	1.79631e-23	2.38778e-20
SOX15	70.2795	-2.14523	2.18375e-10	5.41401e-08
TKTL1	48.1332	-2.11374	2.0797e-06	0.000164074
LINC00540	50.6262	-2.08037	1.73157e-07	1.97948e-05
WNT4	58.0386	-2.04942	8.02396e-08	1.02561e-05
OC90	17.8629	-2.04836	0.000347892	0.00837883
MMP24	705.371	-2.04712	9.131e-06	0.000525615
GDA	93.215	-2.04044	1.76856e-12	7.3613e-10
PLCL2	1034.25	-2.02325	0.000262197	0.00683185
TRIM58	96.3336	-2.02113	6.23856e-14	3.1647e-11
MCOLN3	33.493	-2.01051	1.27562e-06	0.000109562
ALPP	9.23429	-2.00217	0.00139708	0.0220176
MEIS2	16.7787	-1.99503	0.000188691	0.00520039
IRX5	18.7303	-1.96355	0.000113913	0.00362579
LINC00698	273.989	-1.95542	7.10088e-13	3.11537e-10
RTP1	61.528	-1.94358	3.58675e-10	8.43821e-08
NAP1L6P	39.5438	-1.91895	1.06666e-06	9.51376e-05
LINC00707	49.0599	-1.90771	3.5184e-06	0.000250501
RHOXF1-AS1	105.87	-1.88598	8.55491e-09	1.49324e-06
BIK	66.8766	-1.88583	2.68262e-07	2.88391e-05
IDO1	519.663	-1.87303	3.86694e-05	0.00160542
TNFRSF19	64.8819	-1.8409	3.768e-06	0.000262515
MUC19	32.1375	-1.83216	1.99878e-05	0.000962147
TRPC4	247.68	-1.82624	0.000122733	0.00385362
TRDN	467.682	-1.81797	6.44344e-12	2.432e-09
DHRS3	964.899	-1.80347	4.32814e-15	2.92745e-12
HES2	42.1469	-1.80321	2.94498e-07	3.14512e-05
OTX2	2201.23	-1.78141	0.000175075	0.00501234
ASCL1	41.4848	-1.77859	5.12714e-07	5.10607e-05
ALPG	110.451	-1.77116	1.84961e-10	4.8427e-08
PCDHA3	57.1136	-1.76264	2.42065e-08	3.54004e-06
DPPA5	32.2306	-1.75491	1.90904e-05	0.000936236
FILIP1	607.376	-1.74846	8.24822e-06	0.000490452
MYOZ1	69.9323	-1.74357	2.64541e-07	2.88207e-05
CDH13	156.869	-1.72784	2.9835e-09	5.76561e-07
LOC105371267	81.3061	-1.71358	3.5971e-06	0.000253984
ELF3-AS1	16.5689	-1.70508	0.000869013	0.0155545
LINC01748	98.1656	-1.70117	6.592e-12	2.432e-09
IRX2	1315.26	-1.69987	0.000818536	0.0150139
HES4	118.492	-1.68059	3.10853e-09	5.93655e-07
LSP1P4	15.7719	-1.67772	0.000872039	0.0155545
ZIC3	2860.75	-1.66622	8.65799e-05	0.00292742
TSPYL5	12.7285	-1.64884	0.00159607	0.024079
INSM1	19.1264	-1.63855	0.000863692	0.0155092
GPR143	340.231	-1.63449	7.09435e-12	2.55917e-09
RXFP1	24.2322	-1.60731	9.50718e-05	0.00314711
FGF4	49.8976	-1.6026	1.14616e-06	0.000100146
PCDHA2	40.7764	-1.59961	4.91278e-06	0.000320278
FAS	56.976	-1.57692	7.24336e-08	9.46611e-06
SMOC2	243.875	-1.57098	0.000581723	0.0118187
MGC70870	33.2954	-1.56078	2.11211e-05	0.00100841
SGMS2	35.5588	-1.55811	6.07269e-05	0.00225064
TRIM22	1067.43	-1.5544	0.000247227	0.00653584
C11orf96	104.435	-1.55356	2.70149e-08	3.87925e-06
LRP2	235.134	-1.53553	0.000509383	0.0107101
LINC-ROR	100.752	-1.52899	2.70209e-05	0.00121569
UBBP4	65.9365	-1.5234	8.98914e-08	1.12247e-05
PCDHGA9	114.976	-1.52315	9.44842e-09	1.63166e-06
H4C6	33.0187	-1.52182	6.78872e-05	0.00245437
JAKMIP2-AS1	966.514	-1.50985	6.61186e-11	1.88299e-08
LINC01807	18.2322	-1.50958	0.00043939	0.00965321
FST	342.272	-1.50957	6.47569e-09	1.168e-06
PTCHD4	47.4663	-1.50935	0.000248018	0.00653584
LDHD	177.378	-1.50628	2.75091e-09	5.38018e-07
CFTR	32.3094	-1.50177	4.04404e-05	0.00166195
NECAB1	165.846	-1.49797	1.74935e-13	8.35213e-11
CNTNAP5	55.5954	-1.48487	2.23004e-05	0.00104323
NECTIN4	15.2023	-1.46949	0.00119692	0.0196258
SPATA18	140.699	-1.46034	1.4e-07	1.64992e-05
PCDHB18P	182.273	-1.45828	4.44607e-14	2.32816e-11
CDH7	41.823	-1.44203	2.12697e-05	0.00101252
LMX1B	18.9869	-1.43851	0.000986932	0.0170435
PCDHB19P	90.0579	-1.4343	8.12244e-08	1.03009e-05
C6orf141	98.6115	-1.42089	3.0697e-06	0.000226502
GAS6-DT	19.5896	-1.4196	0.0016718	0.0248689
IP6K3	17.7241	-1.41132	0.0013803	0.0218813
SOX1	43.969	-1.3904	0.000140766	0.00422377
LOC101927248	116.666	-1.38979	1.00628e-08	1.70156e-06
TMEM190	13.187	-1.38917	0.00238449	0.0318842
PDYN	44.2744	-1.38361	0.00010042	0.00326676
CTCFL	81.5894	-1.38288	1.70407e-08	2.65983e-06
MICAL2	116.367	-1.37605	1.66267e-05	0.000845896
KITLG	448.215	-1.37	1.6261e-08	2.56277e-06
MAP1LC3C	121.295	-1.36897	8.80068e-10	1.97716e-07
EID3	36.2322	-1.36446	4.68162e-05	0.00185358
ACOXL	588.457	-1.36289	6.07984e-09	1.10892e-06
FOXI3	707.933	-1.34924	1.22271e-11	4.22303e-09
BBS9	1221.99	-1.34874	1.6009e-21	1.62422e-18
GCNT1	750.026	-1.34121	1.47163e-10	3.91622e-08
ZNF880	22.1333	-1.33798	0.000804036	0.0148994
APELA	1741.37	-1.33184	4.38732e-23	4.74796e-20
CAT	221.584	-1.33069	2.57286e-13	1.19329e-10
ZNF558	379.369	-1.32343	7.0375e-11	1.93627e-08
HHEX	86.5947	-1.3218	1.1722e-07	1.40951e-05
H1-1	143.045	-1.31991	1.18396e-06	0.00010223
PPP1R3C	306.209	-1.31265	1.01537e-06	9.15695e-05
LUZP2	319.281	-1.30763	3.12432e-08	4.37217e-06
SEMA4A	622.316	-1.306	2.62189e-10	6.3524e-08
DANT1	181.915	-1.30475	9.01235e-06	0.000520631
BMP4	169.563	-1.30457	1.69421e-05	0.000851461
CDH8	214.957	-1.29973	1.70049e-11	5.52081e-09
FEZ1	1372.25	-1.29621	0.000374951	0.00875413
DYNAP	35.6975	-1.28835	0.000136906	0.00415031
PIFO	156.09	-1.28564	2.55428e-09	5.05655e-07
LINC01194	22.6588	-1.27304	0.000870518	0.0155545
PAMR1	348.007	-1.26957	1.6335e-06	0.000136683
RNF138P1	55.3893	-1.26623	0.000136982	0.00415031
CEND1	34.9135	-1.26476	0.000915632	0.0160686
FBXL13	57.7265	-1.26395	5.5788e-05	0.00209631
CD70	60.7515	-1.26219	5.52378e-06	0.000353022
LMO1	83.9826	-1.26083	0.000292141	0.00734106
IGSF11	229.957	-1.23456	1.58163e-11	5.24926e-09
ADAM20P1	17.3593	-1.22846	0.00199857	0.0283188
SLC30A1	1379.39	-1.22221	1.13044e-11	3.98921e-09
GDPD2	521.656	-1.21731	1.06219e-06	9.51376e-05
INPP5D	1145.15	-1.21685	7.09147e-10	1.62135e-07
PCDHGB5	417.938	-1.21503	2.67184e-14	1.47596e-11
DOCK2	221.147	-1.21115	3.86372e-09	7.20918e-07
SCARNA5	80.9438	-1.20626	6.9949e-06	0.000426873
PCDH7	402.714	-1.19613	3.78107e-07	3.93225e-05
LINC01108	111.36	-1.18994	5.11043e-05	0.00196187
TFEB	79.621	-1.18754	4.05763e-06	0.000275304
TXNIP	7002.03	-1.17475	1.09316e-09	2.3349e-07
EIF2S3	26921.4	-1.17471	7.44178e-27	1.51003e-23
TMEM158	818.114	-1.17404	3.57587e-08	4.92378e-06
SYN3	1675.36	-1.17379	7.72298e-09	1.36269e-06
SCNN1B	28.93	-1.17364	0.00057468	0.0117009
HES3	801.597	-1.17161	2.26546e-07	2.51884e-05
CDX4	22.6108	-1.17068	0.00291869	0.0365862
ACTA2	51.2164	-1.17049	0.00113494	0.0188766
DMBX1	21.2419	-1.16443	0.00347516	0.0408855
NEBL	956.684	-1.16201	3.80313e-07	3.93225e-05
WDR72	1650.71	-1.16152	5.90762e-15	3.6884e-12
ELF3	300.501	-1.16066	7.47786e-07	6.97633e-05
TMOD1	63.9198	-1.15805	2.87538e-05	0.00127879
TFAP2C	1212.61	-1.14889	2.20122e-10	5.41401e-08
DGAT2	143.982	-1.14446	2.43028e-06	0.00018786
TAS2R4	53.0804	-1.14138	0.000756184	0.014249
CXCL14	80.8422	-1.14132	1.67627e-05	0.000847689
CACNA1E	126.645	-1.13996	5.96514e-07	5.83326e-05
ZNF75D	331.149	-1.13988	1.16615e-07	1.40951e-05
TFAP2E	19.2226	-1.13461	0.00225566	0.0308217
SIX2	31.0004	-1.13434	0.00246778	0.0325952
CITED2	2710.09	-1.12836	0.000740713	0.0140961
DDIT4	11966.8	-1.12832	0.00190393	0.0273993
AACSP1	53.048	-1.12703	0.000271539	0.00703013
LDHA	46752.5	-1.1197	1.491e-15	1.10016e-12
ID1	1764.31	-1.11744	1.29736e-13	6.38185e-11
USP9X	52174.9	-1.11624	1.5562e-09	3.15772e-07
SOX21-AS1	197.311	-1.11178	1.33318e-08	2.16415e-06
KCNK12	430.003	-1.11095	7.28924e-08	9.46611e-06
KRT7	597.747	-1.11063	1.43694e-08	2.30948e-06
MUC16	41.9411	-1.1064	0.00176781	0.02597
ETV7	40.1667	-1.10618	0.000424895	0.00953986
ADGRG2	779.689	-1.101	1.57467e-07	1.81288e-05
SESN3	4971.85	-1.09819	6.88673e-11	1.92745e-08
PDLIM3	144.118	-1.08965	6.32201e-07	6.0725e-05
PCDHA9	52.0478	-1.0819	0.000466018	0.010033
PCDHB3	343.202	-1.07748	3.5195e-11	1.058e-08
PRR15L	58.8739	-1.07746	6.2933e-05	0.00230231
PCDHGA7	80.2233	-1.07573	9.66996e-05	0.00317758
PCSK2	64.3946	-1.0733	0.000359253	0.00854068
PWAR6	2803.34	-1.06646	2.34992e-07	2.59498e-05
ARRDC4	1461.79	-1.0652	5.25424e-10	1.21846e-07
PCDHGA12	61.4732	-1.06301	0.00026843	0.00696073
ERO1B	260.376	-1.06126	2.83013e-10	6.7561e-08
SAMHD1	2030.1	-1.05688	6.3888e-07	6.10055e-05
CRB2	403.29	-1.05417	8.4359e-07	7.78068e-05
IRX3	134.278	-1.05036	0.000220287	0.00590084
CPO	41.7355	-1.04979	0.000483234	0.0103215
NRP1	373.135	-1.04441	1.68902e-06	0.000139367
PAPPA2	652.94	-1.04277	9.20206e-15	5.53248e-12
NUAK2	836.52	-1.04011	1.10217e-07	1.35542e-05
GADD45G	178.097	-1.03671	2.49059e-06	0.00019052
CCDC172	38.7666	-1.02709	0.000788709	0.0146993
CLSTN2	74.3391	-1.02652	0.000275966	0.00710991
SDHAP3	120.31	-1.02531	3.4052e-05	0.00145083
CALCRL	139.073	-1.02315	2.01747e-06	0.000162127
TSTD1	891.614	-1.02142	1.96185e-10	5.05493e-08
ARRDC3	1162.82	-1.01665	0.0026926	0.0347725
CCDC169	177.382	-1.01252	7.85493e-06	0.000474012
ZFHX3	216.735	-1.00605	6.55686e-06	0.000403172
TERC	1368.19	-0.998326	3.1172e-08	4.37217e-06
SLFN12	236.038	-0.996295	6.72671e-07	6.38566e-05
ZNF763	82.6583	-0.994302	7.28384e-05	0.00260437
UGP2	16430.4	-0.992932	1.8606e-11	5.80828e-09
PWAR5	5215.13	-0.989234	5.61958e-09	1.03662e-06
PCDHGA6	124.689	-0.985718	2.25105e-05	0.00105004
RGS5	161.238	-0.982949	0.000589084	0.0118932
SLC24A2	313.288	-0.98117	3.24278e-06	0.000233956
SESN1	1629	-0.979028	2.32084e-11	7.10835e-09
MIR573	36.1276	-0.973921	0.00133354	0.0213696
TRIM54	65.3159	-0.96628	0.00241019	0.0320361
PCDHGB8P	53.3302	-0.966138	0.00155315	0.0236157
PTAR1	3120.72	-0.964251	1.41478e-09	2.9071e-07
PTH1R	48.6497	-0.961882	0.000529971	0.0110437
MIR663A	44.5098	-0.958626	0.00155944	0.0236583
GPC3	2303.5	-0.956141	5.24172e-06	0.000339
POLH	564.012	-0.947224	2.04022e-06	0.000163147
PPP1R3B	2570.29	-0.946713	1.13322e-07	1.38312e-05
RFTN1	165.555	-0.943178	1.59839e-05	0.000821094
EIF2S3B	93.0138	-0.941877	3.80013e-05	0.00158173
ECHDC2	246.34	-0.940859	4.66249e-07	4.71833e-05
FAM43A	170.463	-0.938236	1.05704e-05	0.000591688
TNFRSF10C	205.405	-0.937554	4.11214e-05	0.00167525
LOC101928279	37.9573	-0.929697	0.00218024	0.0301978
C11orf45	41.5245	-0.921927	0.00131676	0.021207
ZMAT3	873.47	-0.917472	4.85877e-08	6.62793e-06
PLD5	138.511	-0.915841	0.000622274	0.0123604
TDGF1	21343.8	-0.912358	1.73786e-08	2.68673e-06
CYP26A1	1241.32	-0.910866	9.23783e-06	0.000526991
SYNDIG1	202.348	-0.905364	1.49048e-05	0.000795742
ACKR3	33.5265	-0.904613	0.0039025	0.0442383
CXCR4	82.415	-0.904518	0.000594091	0.0119651
FA2H	110.441	-0.894076	4.0092e-05	0.00165427
STOM	1117.74	-0.889676	6.91186e-07	6.48556e-05
CREBRF	290.53	-0.888391	5.96273e-07	5.83326e-05
HSPA4L	647.456	-0.880984	1.06712e-09	2.30968e-07
RABGAP1L	3907.28	-0.879811	1.86311e-08	2.81716e-06
LRRC69	35.3753	-0.879425	0.002568	0.0335909
PWARSN	3521.54	-0.870381	1.10015e-07	1.35542e-05
B3GNT2	2050.21	-0.8694	3.22655e-09	6.09031e-07
RN7SL2	129160	-0.863281	7.97505e-06	0.000479478
SVEP1	161.777	-0.861479	1.73112e-06	0.000141925
MED14	6300	-0.861042	1.57346e-05	0.000812689
C9orf135	220.652	-0.858935	5.47842e-05	0.00206817
PAPPA	63.1519	-0.858241	0.00224407	0.0307669
FRZB	118.061	-0.857426	0.000565046	0.0115959
NKAIN3	194.287	-0.851173	3.75021e-05	0.00156497
OLFML3	5535.03	-0.845593	1.06038e-08	1.77455e-06
POU2F3	72.8954	-0.844101	0.000882901	0.0156551
HPDL	135.389	-0.841179	0.000291491	0.00733609
IGFBPL1	4428.17	-0.836223	1.2134e-08	2.00991e-06
HLA-DQA1	40.021	-0.832123	0.00215874	0.0300024
FOXJ1	227.882	-0.831614	0.000276373	0.00710991
FMO4	59.5338	-0.831052	0.000786218	0.0146827
ELAVL3	64.5787	-0.830856	0.00110869	0.0185732
MBNL3	813.987	-0.827814	2.11831e-06	0.000166119
THRB	135.74	-0.82351	0.00013704	0.00415031
MIR1915HG	762.864	-0.820457	0.000184468	0.00511876
F2RL1	1530.67	-0.816652	1.23861e-08	2.03094e-06
FGFR2	4192.88	-0.815422	8.61605e-06	0.000504925
SPSB2	420.927	-0.815067	6.0556e-07	5.88626e-05
LGR4	3686.47	-0.808137	1.99295e-10	5.05493e-08
PCDHGB3	153.655	-0.804206	0.000493564	0.0104459
ZDHHC11B	42.8269	-0.802355	0.00349197	0.040987
DUSP23	541.557	-0.799666	1.20303e-09	2.5362e-07
FMN1	80.7211	-0.798568	0.00148724	0.0229927
FRAT2	1364.46	-0.795142	9.25229e-06	0.000526991
PLPP1	856.093	-0.792394	1.15366e-06	0.000100146
SNORD49A	165.469	-0.788305	0.000644523	0.0126253
SMARCA2	245.314	-0.787921	0.000855738	0.0154518
STXBP6	371.09	-0.784321	1.14111e-06	0.000100146
CNMD	3563.81	-0.783807	4.15018e-05	0.00168005
VWF	182.716	-0.782329	0.00108847	0.0183671
RPS27L	864.322	-0.782166	2.89196e-06	0.000214361
METTL25	262.595	-0.777692	2.32139e-06	0.000180302
COX6B2	196.966	-0.776856	0.000182884	0.00510502
SLC4A8	1648.78	-0.775324	2.62022e-07	2.87392e-05
TGFB2	42.849	-0.771374	0.00445176	0.0480488
PTCH1	2117.29	-0.77133	1.3218e-05	0.000716849
TEX41	96.9617	-0.769053	0.000567862	0.0116326
PCDHB11	216.243	-0.768501	1.13854e-05	0.000628635
TDGF1P3	635.919	-0.767746	2.34161e-05	0.00108604
IGFBP3	130.841	-0.766978	0.000603145	0.0120726
TNS3	1864.74	-0.766975	1.76063e-06	0.000142901
BTG2	414.8	-0.766831	0.000128195	0.00397895
ACVR2A	1336.84	-0.765516	2.08213e-06	0.000164074
STK32A	125.428	-0.765409	0.000213039	0.00576331
LIMD1-AS1	149.874	-0.76416	0.000569203	0.0116326
LNPEP	458.864	-0.763405	5.10624e-07	5.10607e-05
MIR205HG	284.607	-0.762346	0.00017001	0.00491062
PLA2G2A	429.541	-0.760255	4.94538e-06	0.000321113
DPP10	389	-0.758778	1.57343e-05	0.000812689
BMT2	329.455	-0.757457	6.35993e-06	0.000394787
ILDR2	197.219	-0.755595	9.95893e-06	0.000563287
PCDHGA8	94.7387	-0.755428	0.00196765	0.0280048
NTN4	92.6034	-0.752822	0.00163405	0.024538
EDA2R	278.201	-0.752612	0.000124643	0.00390604
BNIPL	72.2888	-0.751573	0.00213648	0.0297695
GCNT2	3884.23	-0.748936	7.15939e-06	0.000433651
PCAT14	82.8355	-0.748436	0.00305943	0.0378823
FLT3	41.1799	-0.747773	0.00408037	0.045461
DYNC1I1	600.063	-0.746933	2.72429e-08	3.87925e-06
CLU	5960.76	-0.746767	9.17159e-06	0.000526087
CRABP2	3729.37	-0.745185	0.000109473	0.00351897
CHRNA4	199.622	-0.743276	8.0071e-05	0.00280099
LINC00648	250.103	-0.741517	0.000133584	0.00409145
ZNF433	165.102	-0.739784	0.000177845	0.00504984
SEMA6D	125.641	-0.739137	0.00237214	0.0317714
LOC101927551	322.631	-0.738577	0.000225473	0.00601002
RN7SL1	363168	-0.737618	5.2231e-05	0.00198422
PRDM16	66.3142	-0.737183	0.00222812	0.0306258
HCFC2	104.268	-0.733881	0.00171013	0.0253059
LRIG2	2554.67	-0.733826	2.5726e-05	0.00116978
CLK1	374.087	-0.730306	0.000705471	0.0135365
C2CD4C	240.026	-0.728059	0.000642548	0.0126253
GAS5	8675.82	-0.723913	4.40912e-06	0.000292135
ETNK1	3108.69	-0.72373	2.95815e-05	0.00130844
MFSD4B	585.74	-0.723706	3.05044e-05	0.00133832
RPS6KA5	209.688	-0.720981	0.000286446	0.00726544
LAYN	56.391	-0.72026	0.00218817	0.0302818
KLF10	976.211	-0.71955	0.000256774	0.00673619
MARCHF1	110.773	-0.717898	0.000328242	0.00802464
RFLNA	58.1365	-0.716212	0.00257579	0.0336657
MTUS1	236.004	-0.715915	0.000436704	0.00963182
AP1S2	7196.34	-0.715891	2.98219e-07	3.16404e-05
TRAF3IP2-AS1	421.762	-0.715085	1.69133e-06	0.000139367
CEMIP2	1704.87	-0.712832	6.04267e-06	0.000377272
EIF4A2	19528.1	-0.711654	5.46538e-08	7.2721e-06
FOXB1	163.069	-0.709698	0.00090933	0.0159926
PCDHGA5	96.4955	-0.704613	0.00196781	0.0280048
CACHD1	3841.08	-0.70436	7.73355e-05	0.00274102
CCNG1	13181.8	-0.703369	9.20673e-10	2.01963e-07
DPYSL3	35535	-0.700815	8.36809e-06	0.000493961
PLEKHB1	333.109	-0.699121	0.00100175	0.0172443
ZBED8	392.671	-0.698614	8.9845e-05	0.00300093
LINC01004	185.511	-0.696988	0.00122429	0.019993
CXCL5	2447.19	-0.684924	7.11042e-05	0.00255362
EPHA4	756.324	-0.683677	6.29722e-05	0.00230231
MAP3K8	214.913	-0.683534	6.16847e-05	0.00228093
FDXR	984.854	-0.682068	1.80057e-08	2.75742e-06
TRPM3	235.831	-0.681918	0.00155023	0.0236157
ARHGAP4	774.348	-0.680552	3.16411e-05	0.00138072
OPRK1	77.966	-0.679889	0.00115207	0.0190899
IKZF2	184.249	-0.678223	0.000265171	0.00688723
KCNG3	452.993	-0.675208	0.000433797	0.00962637
DRAM1	512.271	-0.671957	4.84194e-05	0.00188487
LOC101927668	454.73	-0.671893	0.000858979	0.0154588
PAX5	145.351	-0.671488	0.00049217	0.0104303
SHC2	261.121	-0.671224	0.000297529	0.00746489
ZNF780A	595.813	-0.670756	0.000180098	0.0050688
PNRC1	1910.36	-0.670499	4.72264e-05	0.00186527
DPY19L4	693.607	-0.670401	3.19955e-06	0.000232907
SH3BP5	487.903	-0.669355	0.000309529	0.00768599
ZNF449	269.528	-0.668468	0.000386604	0.0089144
ECEL1	596.28	-0.668169	1.90367e-06	0.000153743
MAGEE1	392.934	-0.666485	3.79205e-06	0.000263061
LOC100507412	69.5028	-0.663514	0.00227455	0.0310015
AUTS2	4552.6	-0.662855	0.000384833	0.00889886
CPZ	684.21	-0.660007	0.000157836	0.00465845
VAT1L	1796.36	-0.659009	0.000407269	0.00925939
DDB2	1949.6	-0.658576	9.66756e-09	1.65193e-06
ZNF844	733.881	-0.656732	4.01517e-05	0.00165427
SPNS2	80.4647	-0.655004	0.00199922	0.0283188
ABCA1	613.155	-0.653835	0.00016028	0.00471344
CCBE1	559.78	-0.652324	5.44755e-06	0.000349526
GLDN	192.097	-0.651779	0.00010219	0.0033177
C1orf21	1322.24	-0.651262	6.43082e-05	0.00233538
DENND4C	1976.18	-0.649055	5.18629e-07	5.13348e-05
SIRT1	2630.75	-0.644801	6.27749e-07	6.06563e-05
SCUBE3	133.927	-0.64468	0.00301938	0.0375212
SYT6	2488.65	-0.643226	4.44823e-05	0.00178291
PLS3	14358.5	-0.64311	4.52847e-05	0.00180616
TRMT13	250.367	-0.642915	0.000589787	0.0118932
ARHGAP42	1980.87	-0.642336	6.77547e-07	6.39455e-05
CNTNAP3	323.182	-0.642336	9.52752e-05	0.00314711
PDPN	3805.23	-0.642001	8.65012e-05	0.00292742
SPIN4	740.26	-0.641586	3.88813e-05	0.0016101
SALL3	214.495	-0.64033	0.000125297	0.00391897
PURPL	491.93	-0.64	0.000137766	0.00416389
DIAPH2	2844.89	-0.635263	9.14814e-07	8.38993e-05
PRRG1	455.011	-0.633756	1.35809e-05	0.000732421
FGF2	3591.38	-0.633543	2.4999e-06	0.00019052
WTAPP1	84.1426	-0.632064	0.00272779	0.0350693
LITAF	4035.44	-0.631753	2.69053e-05	0.00121569
TMEM35A	180.429	-0.628981	0.000436073	0.00963099
SNHG29	27168.1	-0.628021	4.74374e-05	0.00186653
SNORA5C	183.934	-0.627198	0.00154974	0.0236157
ZNF154	981.19	-0.626998	0.000107331	0.00345696
ZNF578	665.118	-0.626803	8.75982e-05	0.00295011
ZNF654	628.041	-0.625532	1.53689e-05	0.000812647
HRH3	78.6519	-0.625472	0.00386511	0.043968
PROKR2	133.04	-0.622984	0.00071138	0.0136177
ARMH4	954.409	-0.621621	9.92433e-06	0.000563287
TAF1A	221.289	-0.621278	0.000781069	0.0146073
TIAM2	640.472	-0.620521	5.61028e-05	0.00210327
HDAC9	739.567	-0.618774	1.15342e-06	0.000100146
LINC01515	69.049	-0.617555	0.00356517	0.0415459
NMI	76.1568	-0.617119	0.0027675	0.0354207
PCDHGA11	215.483	-0.615953	0.000475397	0.0101956
ID4	245.472	-0.615369	0.00150795	0.0231804
CAVIN3	598.96	-0.615035	9.57747e-05	0.00315357
TRANK1	1581.75	-0.614911	6.42569e-06	0.00039661
SEZ6L	191.675	-0.613203	0.00151423	0.023211
LAMB1	4769.15	-0.613118	3.34958e-05	0.00143708
ALS2CL	223.925	-0.612885	0.000676729	0.0130467
PKNOX2	166.337	-0.612765	0.00284063	0.036052
PCDH18	3161.58	-0.610429	0.000517438	0.0108103
CCNG2	721.793	-0.607577	0.000378426	0.00880038
LAMA5	7090.12	-0.605404	0.00014276	0.00427045
TMPRSS2	499.644	-0.604727	0.000347425	0.00837883
ETFRF1	69.8713	-0.603743	0.00443149	0.0479197
MXD1	97.5179	-0.601891	0.00173437	0.0256413
SOX2	8056.27	-0.601639	1.71033e-05	0.000856905
BNC2	2186.47	-0.601554	0.000130183	0.0040176
PLAAT3	2824.01	-0.599968	4.1417e-06	0.000278972
GAS6	1139.86	-0.599951	3.44471e-05	0.00146382
DOCK3	703.638	-0.595067	0.000310296	0.007686
PNCK	221.091	-0.59488	0.002293	0.0311484
RIF1	8013.65	-0.592319	1.85856e-05	0.000917736
TOX3	1344.29	-0.591406	0.000299945	0.0075139
CKB	6941.55	-0.587204	7.93835e-05	0.00278925
POLK	506.69	-0.586947	0.000286169	0.00726544
FGD4	2774.88	-0.586671	4.78369e-05	0.00187522
ATP8A2	945.645	-0.586173	1.69372e-05	0.000851461
RYR2	418.931	-0.585229	0.000945641	0.01645
CLDN4	861.293	-0.583793	4.02285e-06	0.00027496
TP53INP1	749.239	-0.583534	2.66267e-06	0.000199185
RPS3A	50933.5	-0.58293	0.000666829	0.0129172
PLP1	4065.54	-0.581175	4.67967e-07	4.71833e-05
NDUFAF7	2294.32	-0.580935	1.86001e-05	0.000917736
FRAS1	10610.7	-0.580619	0.000304297	0.0075878
LINC01844	294.398	-0.579998	0.00110142	0.0185086
ZNF296	468.567	-0.579796	0.00261122	0.0339919
NRCAM	213.831	-0.577132	0.000666139	0.0129172
FCHSD2	875.078	-0.574938	7.17631e-05	0.00257159
VCAN	10858.6	-0.574751	0.000386017	0.00891353
MTA3	6913.16	-0.57468	4.11769e-05	0.00167525
RPL13AP5	1679.28	-0.573115	0.000208943	0.00570046
LNX1	304.304	-0.572745	0.000597724	0.0120008
GNPTAB	3261.23	-0.57153	7.45459e-05	0.00265957
STARD9	557.248	-0.571002	0.00254513	0.0334265
THBS1	2132.61	-0.569414	2.5406e-05	0.00115847
WDHD1	4567.15	-0.568163	1.54677e-05	0.000812689
ZNF780B	468.833	-0.567611	0.000898678	0.01585
FLVCR2	243.051	-0.567167	0.00056007	0.0115376
TTN	434.617	-0.566636	0.00193597	0.0277375
NBEA	3366.81	-0.564905	0.000450209	0.00979657
GYG1	2407.84	-0.563961	1.66751e-05	0.000845896
RRM2B	3089	-0.563224	0.000106854	0.00344843
DNMBP	3364.06	-0.561044	0.000722621	0.0138166
NEB	216.246	-0.558242	0.000876571	0.0155745
CACNA2D1	1226.64	-0.55767	3.25796e-05	0.00140655
CCN2	2306.75	-0.556552	4.29659e-06	0.00028705
TSPAN11	422.927	-0.555772	0.000165134	0.00479563
GDF11	1458.29	-0.555687	0.00226448	0.0309162
SLC38A4	926.565	-0.553192	0.000774591	0.0145028
ZNF607	780.3	-0.552721	0.000311076	0.007686
BBC3	801.797	-0.550317	0.000564043	0.01159
ADGRV1	3931.63	-0.549212	0.000441494	0.00968483
YPEL2	279.227	-0.545995	0.00107249	0.018192
GJA1	21656.2	-0.545756	3.31932e-05	0.00142924
CDH6	118.802	-0.544712	0.00414913	0.0460061
CPEB3	101.885	-0.544336	0.00341102	0.0404464
GRPR	10675.3	-0.543447	8.47886e-05	0.00289763
FAT1	20737.8	-0.542633	0.000110703	0.00354448
CRYL1	161.091	-0.540336	0.00355619	0.0414843
OBI1	697.158	-0.53875	0.000584163	0.0118534
CTSV	1980.87	-0.537951	8.5732e-05	0.00291758
CHIC1	473.223	-0.537817	7.67982e-05	0.00273226
CNTNAP2	245.893	-0.535555	0.00102325	0.0175006
SENP2	2567.69	-0.53188	5.56898e-05	0.00209631
RND1	308.768	-0.531623	0.00141808	0.0222843
ESRG	40453	-0.531386	0.00168536	0.0250077
MICU3	118.416	-0.529241	0.0027919	0.0356016
ADAMTS9	198.741	-0.528228	0.000833313	0.0152162
FZD5	4164.52	-0.526495	0.000370564	0.00873057
CNTN1	707.593	-0.526336	0.00107641	0.0182203
CD24	55934.9	-0.525967	1.7274e-05	0.000862796
UTF1	1513.53	-0.523692	2.98328e-05	0.00131597
FNIP1	1276.39	-0.523424	0.000226369	0.00601416
PCMTD1	883.482	-0.519742	0.000106784	0.00344843
COL13A1	152.991	-0.517946	0.00380407	0.0434233
ACBD7	832.46	-0.517621	6.25103e-05	0.00229577
PAK3	935.216	-0.517575	0.000176979	0.00504479
PM20D2	452.483	-0.516766	0.00101087	0.017347
RLF	3553.3	-0.516186	0.000458891	0.00990582
AP1M2	1935.29	-0.516041	0.000136458	0.00415031
DCLK1	1586.65	-0.51593	4.0737e-05	0.00166991
TEX19	104.908	-0.515631	0.0037825	0.0432661
SERAC1	910.977	-0.515613	0.000284518	0.0072498
SLC13A3	432.218	-0.514848	0.00309163	0.0381936
ARID2	8061.47	-0.512124	0.000666389	0.0129172
ZBTB10	1409.19	-0.511901	0.000126885	0.00395341
EEF1A1	563534	-0.511442	2.45642e-05	0.0011296
CRIPT	625.993	-0.51133	0.00110442	0.0185398
TCF7L2	3024.4	-0.510588	0.000419177	0.0094507
BBS10	906.789	-0.510267	0.000759303	0.0142825
MDM2	8029.4	-0.510202	4.83982e-06	0.000316981
NEK7	587.537	-0.508895	0.000100151	0.00326676
ZNF525	1423.81	-0.508387	0.000510944	0.0107101
TRDMT1	563.014	-0.507389	0.000762151	0.0143194
FGD6	4198.7	-0.507382	8.27901e-05	0.00286553
AUH	466.01	-0.506674	9.0877e-05	0.00302917
MRS2	2713.72	-0.506053	5.07912e-05	0.00196187
HTR3A	192.202	-0.505355	0.00155754	0.0236515
TMEM168	534.005	-0.504873	9.91505e-05	0.00324498
BCAM	3016.65	-0.504867	7.79233e-05	0.00274984
MAF	755.296	-0.503794	0.000586818	0.0118915
SNORA73B	949.4	-0.503374	0.00206126	0.0289951
SNX25	990.967	-0.501936	5.11225e-05	0.00196187
XRN1	1697.24	-0.501475	2.37979e-05	0.0011006
GPR19	620.095	-0.500452	0.000287242	0.00727425
LRRN1	7605.47	-0.500051	0.00239246	0.031888
ACER2	434.893	-0.498089	0.000174468	0.00501234
TDRP	2990.77	-0.497838	1.39393e-05	0.000749259
RASSF4	425.253	-0.497631	0.000332143	0.00808536
ZNF585A	643.669	-0.495858	0.000404406	0.00921587
PCOLCE2	419.192	-0.495823	0.00221747	0.0305311
USH1G	206.834	-0.495467	0.0028495	0.036081
PTPN4	1823.29	-0.493552	0.000492182	0.0104303
SNHG1	3692.96	-0.490348	0.000869318	0.0155545
NFATC2	165.439	-0.489922	0.00431994	0.0471591
UHRF1BP1L	2497.7	-0.489702	1.66398e-05	0.000845896
BRWD3	5788.4	-0.489237	7.06111e-05	0.00254153
HERC5	884.482	-0.489122	8.16595e-05	0.0028385
SENP7	362.404	-0.488965	0.000329144	0.00803457
LRCH2	447.532	-0.488451	0.0028614	0.0361753
PCDHGB4	407.949	-0.487719	0.00106006	0.0180188
FAM201A	134.674	-0.485079	0.0033237	0.0397135
TRIM25	2315.35	-0.482733	0.000418652	0.0094507
PNPLA8	696.068	-0.481855	0.000455665	0.00987558
RPSAP58	3755.86	-0.480445	0.000365368	0.0086522
PUS7L	625.647	-0.479852	0.000430479	0.0096253
MAN2A1	6103.9	-0.479379	1.55236e-05	0.000812689
MGC12916	219.679	-0.477904	0.00298631	0.0372898
POU2F1	6223.44	-0.477829	0.00107404	0.0181992
RPS6	67883.3	-0.477819	0.0009133	0.016045
CPXM2	225.353	-0.477589	0.00196338	0.0280048
ZFP14	764.972	-0.477156	0.00267257	0.0345963
SMAD4	5490.03	-0.472869	0.000355902	0.00850863
SACM1L	3080.08	-0.472703	0.000254206	0.00668805
QSER1	10004.5	-0.471652	0.00107042	0.0181758
TBCK	746.966	-0.471051	0.00300528	0.0374403
EMD	2026.84	-0.47083	0.000383473	0.00888006
SUGT1	3113.3	-0.470618	9.28062e-05	0.00308714
WDSUB1	263.429	-0.46961	0.00164444	0.0246712
LINC01405	1194.52	-0.469344	8.77782e-05	0.00295011
SLC44A1	5809.04	-0.469132	1.25386e-05	0.000683018
STK17A	462.047	-0.46873	0.00209717	0.0293731
UFM1	1124.08	-0.468678	4.74882e-05	0.00186653
APAF1	1776.19	-0.468545	4.51638e-05	0.00180577
PALLD	1517.34	-0.466675	0.00050849	0.010706
CEP20	207.879	-0.466485	0.00236014	0.0316369
LIN7A	1025.55	-0.466282	0.00281852	0.0358566
LYRM7	400.796	-0.466134	0.000284715	0.0072498
RPL9	34495.8	-0.466132	0.000754828	0.014249
SLC7A2	1736.88	-0.466005	0.00360637	0.0418458
NR1D2	1361.92	-0.465938	2.4355e-05	0.00112317
NAAA	161.08	-0.465802	0.00294194	0.0368207
B4GALT4	1492.67	-0.465797	8.38151e-05	0.00288869
SLC5A3	2139.11	-0.464869	0.00014043	0.00422147
PERP	1500.29	-0.464466	3.67614e-05	0.00153801
BCL2L11	1117.34	-0.463584	0.000439458	0.00965321
NBPF26	235.875	-0.462983	0.00355534	0.0414843
INKA2	993.704	-0.461817	0.000191648	0.00527291
UGT8	1645.49	-0.460806	0.000633378	0.0124929
NDRG2	565.821	-0.458738	0.00423451	0.046508
CA8	282.6	-0.458494	0.00102418	0.0175006
POLI	1772.11	-0.457718	5.9744e-05	0.00221928
CEBPZ	11045.9	-0.455113	8.16083e-06	0.00048704
PARPBP	1280.29	-0.453333	0.00060073	0.0120391
CASK	5941.27	-0.452922	9.52362e-05	0.00314711
CDK19	499.659	-0.452652	0.00435863	0.0474221
ELOVL4	466.996	-0.452439	0.00187411	0.0271386
BICD1	2342.64	-0.451688	0.000826492	0.0151256
COCH	418.458	-0.451283	0.00143362	0.0224416
TMTC1	1939.87	-0.449562	0.000284936	0.0072498
ZNF772	1101.76	-0.448909	0.000291103	0.00733609
POLE4	297.324	-0.448233	0.00134154	0.0214555
C12orf45	4045.5	-0.447687	0.000816888	0.0150006
GAL3ST4	272.506	-0.44579	0.00219186	0.030307
LIN28A	90309	-0.444265	0.000182888	0.00510502
NTPCR	2122.89	-0.444038	0.000800893	0.0148582
SGMS1	716.095	-0.44402	0.00137583	0.0218487
SNTG2	240.319	-0.443302	0.00462359	0.0494432
SYT5	217.785	-0.44308	0.00240268	0.0319695
RGMA	1728.58	-0.442815	0.00121414	0.0198681
GULP1	2261.89	-0.442384	0.00319272	0.0389095
CDKL5	1018.26	-0.44049	0.00418045	0.0462332
AFF2	1726.88	-0.440248	0.00189808	0.0273394
CXXC4	351.004	-0.439616	0.00434176	0.0472776
ZBTB41	503.772	-0.439538	0.000843729	0.0153006
RIPK4	520.607	-0.439008	0.00394912	0.0445107
SCN4B	348.837	-0.435922	0.00109603	0.0184477
EPB41L4A-AS1	1240.47	-0.435015	0.000112316	0.00358904
DEGS1	964.61	-0.434725	0.00018017	0.0050688
LAMA2	1320.57	-0.43402	0.00039253	0.00902542
C10orf88	393.666	-0.43378	0.00226954	0.0309592
ELL2	1316.67	-0.433257	0.000149081	0.00442419
H1-0	6892.65	-0.430787	0.00329634	0.0395781
SLCO1A2	752.441	-0.430134	0.00175769	0.0258681
TMED5	871.275	-0.43	0.000315423	0.00773762
PLPP3	1488.88	-0.428943	0.000125608	0.00392113
MRAP2	247.876	-0.4287	0.0039184	0.04438
BDNF	266.66	-0.428095	0.00330847	0.039665
COQ8A	1733.11	-0.427509	0.000322786	0.00790315
PHACTR1	723.055	-0.427394	0.00417502	0.0462332
ZFAS1	3114.65	-0.42732	0.00290852	0.0365862
ZNF44	302.323	-0.426909	0.00418125	0.0462332
BTG1	2170.8	-0.426133	0.000119119	0.00374741
ZNF566	275.731	-0.426018	0.00400109	0.0448238
DSTNP2	178.809	-0.425354	0.00418059	0.0462332
ZNF700	547.579	-0.423516	0.00347921	0.0408855
TYW5	536.758	-0.421369	0.00072798	0.0139027
HILPDA	1305.56	-0.421174	0.00324757	0.0392831
FZD6	626.123	-0.420695	0.000432467	0.00962637
CFAP92	185.24	-0.420352	0.00459832	0.0492053
SYT14	800.605	-0.419444	0.00119034	0.0195772
COL25A1	353.164	-0.419237	0.00233756	0.0314717
IGF2BP3	10257.7	-0.418858	0.000633023	0.0124929
HSPA2	1570.07	-0.418456	0.000588778	0.0118932
EPB41L5	2533.66	-0.417893	0.000825573	0.0151256
CA12	173.97	-0.417498	0.00433381	0.047247
HBP1	1732	-0.417457	0.000456731	0.0098855
PCCA	2201.93	-0.417356	0.00054127	0.0112215
C12orf57	3539.09	-0.416178	0.00167294	0.0248689
DNAH14	544.611	-0.415211	0.00200405	0.0283624
TRAF5	716.961	-0.415071	0.00196843	0.0280048
DRAM2	1474.48	-0.414569	0.00121541	0.0198688
ZNF670	897.499	-0.414408	0.000522933	0.010911
ZNF252P	633.238	-0.414204	0.00230127	0.0311825
CUL5	1409.91	-0.413461	0.000809015	0.0149734
ATG14	901.988	-0.412909	0.00155372	0.0236157
ELOVL7	301.081	-0.412759	0.00206889	0.0290773
BRWD1	4513.44	-0.412179	0.00030872	0.00768599
KANSL1L	406.854	-0.411778	0.00355733	0.0414843
SLC35F5	1592.21	-0.411627	0.000281876	0.00722857
TMEM47	996.158	-0.41151	0.00319524	0.038911
C1QL3	409.932	-0.411206	0.00143012	0.0224302
PURA	402.59	-0.410675	0.00234143	0.0314717
ZNF397	1888.61	-0.410521	0.00310638	0.0383175
TP53	6953.31	-0.410411	0.000143922	0.00428783
EFNA5	1085.54	-0.409599	0.00166471	0.0248376
AASDH	1134.62	-0.408697	0.000178845	0.00506348
RSBN1L	863.93	-0.408505	0.00123402	0.0201124
SLC25A46	611.547	-0.408334	0.00192731	0.0276448
MIR600HG	1282.25	-0.408313	0.00282235	0.0358773
C1R	493.777	-0.4076	0.00225525	0.0308217
MARCHF6	5052.42	-0.407508	0.000644757	0.0126253
LIN28B	7918.26	-0.406648	0.00017498	0.00501234
TRIM2	3117.76	-0.405064	0.00317661	0.0387422
B3GALNT1	345.031	-0.40483	0.00317116	0.038718
SLC16A1	21734.5	-0.404604	0.000634471	0.0124992
PRKAR2B	803.075	-0.404262	0.00261955	0.0340458
ZNF33B	842.903	-0.40382	0.00179824	0.0263217
SLC35A3	583.613	-0.403712	0.00197779	0.0280888
FBXL4	1268.16	-0.403498	0.000313299	0.00771742
MEGF10	1131.21	-0.40329	0.00211791	0.0295869
RPL13A	80692.2	-0.39994	0.000415226	0.00940078
SMG1	7946.86	-0.398585	0.00270304	0.0348242
STEAP2	722.073	-0.398355	0.000756649	0.014249
LINC00491	527.014	-0.398287	0.00300952	0.0374528
HERC6	266.066	-0.396958	0.0036658	0.0423537
ZC3H6	1404.61	-0.396672	0.00288435	0.0363804
ZNRF2	599.475	-0.395888	0.00126179	0.0204418
TRIM13	1390.21	-0.394224	0.000876481	0.0155745
G2E3	2247.13	-0.39355	0.000434879	0.00962637
INTS7	1380.37	-0.39287	0.000539761	0.0112189
KIAA1586	531.036	-0.392683	0.00207653	0.0291594
NAP1L1	43332	-0.39268	0.000587505	0.0118915
ZNF217	8711.91	-0.392403	0.00115313	0.0190899
CASC9	293.332	-0.391545	0.00383569	0.0436945
PPA1	3125.6	-0.391147	0.00186599	0.0270657
UBE3D	491.885	-0.390399	0.00316494	0.038718
LRRTM4	490.618	-0.390363	0.00219815	0.0303424
LAMC1	17868.4	-0.390064	0.00232259	0.0313934
BCL2L1	2765.11	-0.390022	0.000354101	0.00849044
RBL1	754.694	-0.390008	0.00101199	0.017347
SLC25A4	1490.64	-0.389753	0.00126159	0.0204418
NTN1	571.048	-0.389512	0.00395121	0.0445107
PHACTR2	3093.41	-0.388928	0.00131985	0.0212339
PRDX4	4883.1	-0.387058	0.00149858	0.0230914
RPSA	76440	-0.387045	0.00159602	0.024079
ZNF248	657.942	-0.385737	0.00238804	0.031888
TRMT1L	1621.41	-0.385707	0.00234816	0.0315023
CHD9	2757.76	-0.385686	0.00332475	0.0397135
ZNF354C	902.271	-0.385627	0.00384406	0.0437592
H4C4	3674.48	-0.383664	0.000989009	0.0170612
SCAI	1054.98	-0.383429	0.000756162	0.014249
PHPT1	2371.94	-0.382681	0.00419957	0.0462599
PTPN14	7762.97	-0.382273	0.000860595	0.0154707
TCEA1	7156.38	-0.382011	0.000142848	0.00427045
ZNF182	542.944	-0.381883	0.00366989	0.0423708
SLC39A10	13456.9	-0.381232	0.0016545	0.0247307
CBLB	1138.96	-0.379411	0.0034419	0.0407233
PCNP	4011.88	-0.378836	0.00048897	0.010403
RSBN1	1523.05	-0.378788	0.0033175	0.0397135
RC3H2	2450.41	-0.37878	0.00248217	0.0327072
RN7SL3	9411.44	-0.378772	0.00262547	0.0340757
PRR15	346.208	-0.377668	0.00468173	0.0499662
USP28	6926.74	-0.37762	0.000275123	0.00710026
RPS3	68895.3	-0.377313	0.00118839	0.0195772
RCHY1	1147.87	-0.376967	0.00332074	0.0397135
DNAJB14	1015.72	-0.375861	0.00137508	0.0218487
USP37	1825.04	-0.375658	0.00326442	0.0393987
FZD3	2785.44	-0.375478	0.000414522	0.00939795
FZD7	14743.7	-0.375022	0.000379126	0.00880038
UTRN	5223.57	-0.374432	0.00147179	0.0227756
ZNF615	581.294	-0.374404	0.00344526	0.0407334
ZNF813	1207.43	-0.373527	0.00239263	0.031888
FBXO22	1649.56	-0.373392	0.000940882	0.0163963
FASTKD1	1077.46	-0.373252	0.00376968	0.0432156
FANCL	1073.96	-0.370748	0.00408577	0.04549
TM7SF3	5005.38	-0.370685	0.000935773	0.0163423
SH3BP4	3307.31	-0.370433	0.00234328	0.0314717
ACSS3	1893.91	-0.370294	0.00146305	0.0227052
CCDC117	2856.05	-0.369965	0.000883389	0.0156551
SNAPC1	783.367	-0.369465	0.00273198	0.0350693
CCNDBP1	863.399	-0.368784	0.00119538	0.0196204
USO1	7088.27	-0.367904	0.000431992	0.00962637
BIRC2	1241.89	-0.367384	0.00270825	0.0348636
TRIAP1	2473.32	-0.367281	0.00200739	0.028385
TAF1D	1325.35	-0.366665	0.00327385	0.0394832
ZNF691	697.31	-0.365566	0.00468565	0.0499669
SMAD5	3102.26	-0.364636	0.000622853	0.0123604
STK17B	724.857	-0.364576	0.0043785	0.0475426
ZNF714	1753.49	-0.363944	0.000753323	0.014249
NDUFA9	3373.71	-0.363657	0.00191911	0.0275934
ATM	3889	-0.363562	0.00125298	0.0203396
DBT	2248.25	-0.362533	0.00113286	0.0188613
CAMK2D	1022.69	-0.362273	0.00439838	0.0476946
WNK3	3453.73	-0.362185	0.00328757	0.0395605
PSD3	1421.24	-0.361635	0.00243414	0.0322822
ZNF429	465.469	-0.361085	0.00291736	0.0365862
CEPT1	824.059	-0.360304	0.0039232	0.04438
AK3	1506.27	-0.358933	0.00146011	0.022703
RPS6KA6	727.271	-0.357666	0.00199797	0.0283188
ANGEL2	1232.2	-0.357416	0.00428011	0.0468188
TMEM30A	4012.53	-0.356897	0.000857826	0.0154572
PRKCA	1593.57	-0.356112	0.00403445	0.0451352
TLCD5	616.024	-0.353827	0.00323964	0.0392453
VPS13B	1802.99	-0.353536	0.00313749	0.0385824
AGL	2321.48	-0.35315	0.000876923	0.0155745
BEND3	4130.18	-0.352416	0.00337245	0.0401651
ATXN3	862.004	-0.352056	0.00234394	0.0314717
C18orf54	1336.13	-0.35162	0.00244086	0.0323449
THNSL1	754.449	-0.351337	0.00282841	0.0359261
MAP2K6	5442.17	-0.350526	0.000495484	0.0104729
TOB1	1131.32	-0.349907	0.00407382	0.0454192
ATL2	3409.96	-0.349675	0.00144374	0.0225565
MRPL15	1554.01	-0.349448	0.00363685	0.0421091
TBC1D31	1022.71	-0.349268	0.00361755	0.0419421
CBFA2T2	1851.84	-0.347557	0.00205488	0.0289305
TBPL1	900.755	-0.347389	0.00439574	0.0476946
LOC100506990	400.986	-0.346865	0.00459654	0.0492053
CACNA2D2	2372.33	-0.346775	0.0038097	0.0434289
CASD1	900.996	-0.345597	0.00367397	0.0423878
PRKX	5357.02	-0.345507	0.00440997	0.0477884
STON1	706.886	-0.344602	0.00405368	0.0452257
MRE11	1807.21	-0.344149	0.00233976	0.0314717
SLC35A5	1537.62	-0.344135	0.00387757	0.0440788
COX7C	13394	-0.344013	0.00345059	0.0407667
RN7SK	118328	-0.343695	0.00350128	0.0410666
CCN1	2131.02	-0.342294	0.00444178	0.047973
RPS13	21228.1	-0.342274	0.00139331	0.0220015
CDK6	1713	-0.341103	0.002293	0.0311484
MIER3	1173.56	-0.33939	0.00432561	0.0471893
SNX3	2386.72	-0.336856	0.00302102	0.0375212
VPS13A	3516.87	-0.336784	0.00224227	0.0307669
SNRNP48	1387.66	-0.335648	0.00165437	0.0247307
SORL1	11217.5	-0.335336	0.00113682	0.0188885
SNHG6	1744.48	-0.333284	0.00184081	0.0268
CD55	802.941	-0.330104	0.00404017	0.045137
PAWR	8433.49	-0.328648	0.00360225	0.0418279
P3H2	5424.6	-0.328095	0.00280454	0.0357348
ALG9	980.44	-0.326821	0.00425727	0.0466632
SOS2	613.143	-0.326354	0.00377824	0.0432661
MYO5A	2534.98	-0.324939	0.00254841	0.0334425
LETMD1	2593.31	-0.324857	0.00229616	0.0311652
ZNF644	3259.23	-0.324398	0.00256452	0.0335724
ASH2L	2900.57	-0.323652	0.00123881	0.0201499
TWSG1	1352.71	-0.322843	0.00286076	0.0361753
HPF1	1159.63	-0.322592	0.00221544	0.0305291
MAPRE1	12583.1	-0.321305	0.000812448	0.0149869
SMAD2	5125.27	-0.319709	0.00289877	0.0365126
NBN	1406.73	-0.318751	0.00451293	0.0486198
SERPINB1	1270.12	-0.318181	0.00393581	0.0444449
LRPPRC	21575.7	-0.315661	0.00175055	0.0258333
ATF7IP	16183.2	-0.314764	0.00192111	0.0275977
MIEN1	908.168	-0.314392	0.00442573	0.0478952
MRPL30	3304.31	-0.313551	0.0013665	0.0217902
RICTOR	2120.06	-0.31225	0.00258102	0.0336833
LTA4H	13428.2	-0.31124	0.00464947	0.0496871
F2R	1736.05	-0.310751	0.00258921	0.0337595
TMTC3	3882.12	-0.309694	0.00184346	0.0268144
CXCL12	1827.14	-0.309342	0.00425023	0.0466175
CLOCK	1599.29	-0.308427	0.00453089	0.0486763
KMT5B	2339.43	-0.304212	0.00232994	0.0314658
KLHL24	1965.3	-0.302612	0.0044339	0.0479197
PIGN	1334.45	-0.302264	0.00338661	0.0402452
FEM1B	6428.7	-0.300856	0.00225517	0.0308217
CTPS2	5665.7	-0.300727	0.00327814	0.0395056
XPO1	21101.3	-0.297939	0.00175582	0.0258641
KIT	1849.65	-0.296343	0.00388617	0.0441457
FOXH1	4275.3	-0.29364	0.0038917	0.0441467
EBLN3P	1902	-0.288075	0.00452467	0.0486417
USP44	13300	-0.28684	0.00335512	0.039988
CPD	5170.86	-0.286274	0.00358007	0.0416896
ZYG11B	2109.74	-0.284597	0.00352876	0.0412795
MYB	362.708	-0.252756	0.000844537	0.0153006
COL3A1	20.4438	-0.230402	0.00396714	0.0446185
ZNF559-ZNF177	12.7955	-0.214674	0.00307027	0.0379586
LINC02751	17.5479	-0.19228	0.00314913	0.0386549
LINC00458	1593.02	-0.186766	0.00315511	0.0386834
ADGRA1	14.7254	-0.176645	0.00346728	0.0408746
HHLA1	184.467	-0.164058	0.00232264	0.0313934
OR2W3	9.36285	-0.155713	0.0012019	0.0196876
ZNF385D-AS1	8.9992	-0.153798	0.00451664	0.0486198
AHNAK	1552.91	-0.14101	0.000960432	0.0166389
DEPP1	106.58	-0.126948	0.000812097	0.0149869
SERPINB9	2610.74	-0.123228	0.00176349	0.02593
DAZL	186.109	-0.116128	0.000488604	0.010403
GREB1L	318.796	-0.104891	7.69201e-05	0.00273226
LHX5	305.179	-0.0881316	8.67536e-06	0.000506572
IRX1	204.887	-0.0830259	0.000282972	0.00723888
WFIKKN2	27.3816	-0.0751646	8.46377e-05	0.00289763
LHX5-AS1	33.4866	-0.0489167	0.000941377	0.0163963
SCD	81721.6	0.273448	0.00420017	0.0462599
MRPL28	3996.36	0.282713	0.00347654	0.0408855
TSPAN14	3933.49	0.287326	0.00293169	0.0367207
UBE2M	3439.5	0.289226	0.00373385	0.0428859
ACADVL	3446.82	0.289858	0.00365623	0.0423033
FKBP10	6366.63	0.290092	0.00343092	0.040623
CDC6	3724.06	0.290425	0.00277334	0.0354207
FUBP3	3411.36	0.292702	0.00436746	0.0474545
ABHD12	2775.37	0.293284	0.00378475	0.0432661
PALM2AKAP2	3253.88	0.301229	0.00197697	0.0280888
MAPRE2	3637.19	0.30253	0.00360078	0.0418279
RMND5B	3327.59	0.302967	0.00457947	0.049071
NUP210	10784.8	0.304506	0.00369945	0.0425608
SH3PXD2A	2371.92	0.307026	0.00414177	0.0459558
TNFRSF1A	2868.78	0.309986	0.00401809	0.0449832
FAM131B	2313.95	0.311224	0.00216809	0.0300552
SLC25A1	6670.47	0.313599	0.00273287	0.0350693
ABCA2	1853.93	0.313717	0.00418386	0.0462332
ADCY2	2521.8	0.315101	0.00276938	0.0354207
TMEM199	704.309	0.317508	0.00457971	0.049071
GYS1	3565.56	0.318234	0.0025604	0.0335724
PDXP	1739.02	0.319485	0.004215	0.0463564
ATXN2L	10442.2	0.320346	0.00181996	0.0265678
PPM1F	1757.09	0.320398	0.00339575	0.0402947
RAB35	2503.15	0.320538	0.00216761	0.0300552
ZCCHC3	4213.78	0.320577	0.00397402	0.0446185
DHCR24	31385.6	0.32064	0.00405172	0.0452257
PODXL2	2182.6	0.320949	0.00419538	0.0462599
SMCO4	746.406	0.321119	0.00454205	0.048764
PSMD11	8466.14	0.321867	0.00240059	0.0319678
SERPING1	2554.48	0.322724	0.00389023	0.0441467
ERF	2293.34	0.324149	0.00276184	0.0353885
SBK1	6603.19	0.326045	0.0035931	0.0418069
COLGALT1	5373.31	0.32683	0.0030489	0.0377808
RNF44	8717.56	0.328385	0.00346177	0.0408393
OPLAH	1691.55	0.328849	0.00203125	0.0286475
ARPC5L	867.672	0.329472	0.00412848	0.0458396
HASPIN	1589.4	0.329894	0.00277162	0.0354207
CDC42EP4	1130.64	0.330011	0.00317224	0.038718
ARID3B	7586.18	0.330531	0.00115365	0.0190899
BABAM2	1473	0.330549	0.00291804	0.0365862
PYM1	2393.76	0.3306	0.0030109	0.0374528
FECH	1260.29	0.331277	0.00434245	0.0472776
ANXA6	3694.67	0.33184	0.000836628	0.0152595
TSKU	1668.08	0.332373	0.00265402	0.0344111
RBPMS2	8253.03	0.33299	0.00165412	0.0247307
MKNK2	6442.62	0.333844	0.00436627	0.0474545
RILPL1	723.522	0.334662	0.00316165	0.038718
RPTOR	2259.32	0.334838	0.00182374	0.0265752
MANF	1616.38	0.335844	0.00142115	0.0223109
PPP1R13L	1571.32	0.335945	0.00354908	0.0414775
SLC9A1	1811.69	0.33668	0.0016008	0.0241056
BCL6B	742.269	0.33684	0.00286833	0.0362347
EPB41L2	5834.89	0.336847	0.0015027	0.0231217
OLMALINC	590.853	0.337456	0.00393715	0.0444449
MAP3K11	2503.87	0.340528	0.00337829	0.0402052
GMPPA	941.076	0.340613	0.00322994	0.0391573
MRGBP	1335.77	0.340939	0.00145124	0.0226301
MIDN	8003.12	0.341536	0.00132843	0.0213298
ROBO2	2079.62	0.341769	0.00273206	0.0350693
NCBP2AS2	573.263	0.342199	0.00379101	0.0433072
YTHDF1	3317.37	0.343186	0.000732457	0.0139718
SUPT5H	5182.86	0.344189	0.00149694	0.0230914
ZSWIM4	2497.42	0.344418	0.00244702	0.0323737
FBXL14	761.606	0.344519	0.0035296	0.0412795
SEL1L3	3781.48	0.344835	0.00136159	0.0217547
USB1	1719.48	0.345187	0.00299766	0.0373741
GAA	3094.22	0.345991	0.00212637	0.0296542
WDTC1	2006.55	0.346183	0.00137321	0.0218487
CNOT2	5296.93	0.346378	0.000373976	0.00875413
ASF1B	1290.23	0.34685	0.00352838	0.0412795
MAP1B	10372.1	0.34735	0.00233823	0.0314717
CHTF18	1507.49	0.347692	0.00129848	0.0209525
MAP4K2	1227.44	0.348319	0.00168276	0.024992
CTDP1	666.447	0.348341	0.00452239	0.0486417
SORBS3	3906.8	0.348662	0.00181331	0.0265184
PLEKHA4	649.424	0.349045	0.00291451	0.0365862
ATP1A2	2044.95	0.349134	0.00234375	0.0314717
ZNF362	1433.02	0.350716	0.00188765	0.0272299
HIP1R	741.246	0.350935	0.00312657	0.038508
MYBL2	7750.85	0.35177	0.00155355	0.0236157
RTN4RL2	948.273	0.352446	0.00316796	0.038718
KRT8	26157.6	0.35269	0.00133575	0.0213839
DOCK6	3212.03	0.353046	0.00151204	0.0231994
CC2D1B	576.448	0.353284	0.00334815	0.0399343
KIF18B	2986.32	0.353484	0.00269959	0.0348073
DVL3	3544.26	0.35375	0.00113184	0.0188613
SH3BP1	1494.56	0.354753	0.00403783	0.045137
LSM10	738.29	0.355153	0.0035953	0.0418069
GRK2	3679.68	0.355174	0.00244536	0.0323737
KCTD5	1299.17	0.35588	0.00352336	0.0412795
RBM47	3175.17	0.356042	0.0034808	0.0408855
HOMER3	823.089	0.356273	0.00424341	0.0465742
KMT5A	975.068	0.356359	0.00331698	0.0397135
ASB6	1065.45	0.356451	0.00196485	0.0280048
SNN	3061.92	0.356607	0.00219658	0.0303424
FBLN2	2445.19	0.358549	0.00265798	0.034435
FKBP5	2348.04	0.35914	0.00056843	0.0116326
POMT2	924.814	0.360278	0.00295923	0.0370086
FURIN	2456.04	0.360432	0.00345391	0.0407763
CENPB	2020.57	0.360517	0.00411205	0.0457279
NR4A1	1806.74	0.360775	0.00210561	0.0294404
DOK4	1126.12	0.36095	0.00243213	0.0322819
SLC25A23	3204.7	0.361961	0.000936261	0.0163423
RFX1	1219.47	0.362221	0.000843106	0.0153006
NIBAN2	3216.68	0.36451	0.00366373	0.0423537
SYVN1	1386.19	0.364656	0.00229232	0.0311484
TMEM132D	2431.41	0.364793	0.00324203	0.0392453
PDP1	619.916	0.364982	0.00449722	0.0485072
PAXIP1	1957.86	0.365039	0.00136614	0.0217902
TESK1	643.011	0.365067	0.00396183	0.0445995
GATAD2A	8832	0.365105	0.0018674	0.0270657
DAPK1	5160.07	0.36596	0.00202865	0.0286357
SEMA6A	30153.2	0.366149	0.00221336	0.0305263
MOCOS	1309.01	0.367158	0.00188226	0.0271839
LIPE	515.283	0.367262	0.00418726	0.0462393
ZNF664	5459.7	0.368683	0.00208479	0.0292501
DDX41	4150.3	0.368853	0.000648895	0.0126757
FNDC10	1778.63	0.371587	0.000872732	0.0155545
TNKS1BP1	7648	0.371693	0.00116913	0.0193264
NMB	442.411	0.371695	0.00451544	0.0486198
SPATA2L	312.178	0.371711	0.00429991	0.046972
RHOF	1346.17	0.371807	0.0011171	0.0186663
AMT	1553.65	0.371834	0.000657846	0.0128043
RNF126	2136.42	0.372244	0.00122547	0.019993
PIEZO2	2460.59	0.372283	0.000767668	0.0143898
NACC1	12784.5	0.373709	0.00159169	0.0240577
TSPAN9	2569.15	0.373952	0.000865515	0.0155248
ZFPM1	507.572	0.374135	0.00325794	0.0393791
EVL	1689.35	0.374813	0.0014626	0.0227052
SF3B4	3386.49	0.37567	0.000570414	0.0116326
SEMA4G	866.704	0.376198	0.00361984	0.0419421
BCKDK	3858.73	0.377046	0.000256866	0.00673619
JPH3	1891.23	0.377162	0.000954037	0.0165458
SPRY4	12068.9	0.378465	0.00151106	0.0231994
BEX1	899.117	0.378577	0.00338497	0.0402452
RAI1	599.874	0.37891	0.00247792	0.0327025
SOX12	4606.55	0.379154	0.000809874	0.0149734
TOE1	414.2	0.379244	0.00310245	0.0382982
PITPNA	3443.43	0.3793	0.000175582	0.00501801
ZNF213	617.845	0.379565	0.00256272	0.0335724
ECE1	2960.17	0.379658	0.000404024	0.00921587
RAPGEF2	3105.39	0.3798	0.000444611	0.00970708
PTGES2	2313.65	0.379867	0.000467167	0.0100444
SLC39A14	13357.4	0.379876	0.00429016	0.046897
LARP7	1308.01	0.380059	0.00397263	0.0446185
AFAP1	2002.45	0.380528	0.00254286	0.0334237
VANGL1	1295.48	0.382405	0.00108721	0.0183649
NFE2L1	11423.3	0.382648	0.0013769	0.0218487
TMEM104	675.922	0.382698	0.00230714	0.0312359
DAB2IP	3080.68	0.382879	0.00085366	0.0154315
MPP2	2986.29	0.382947	0.00151585	0.023214
CCDC113	1032.79	0.383036	0.00296723	0.0370801
EIF4EBP1	3754.96	0.384413	0.000795214	0.0147866
RARRES2	4727.77	0.384636	0.00145339	0.022642
CAPN2	2542.61	0.384928	0.000498668	0.0105128
ARPC1B	1629.9	0.384995	0.000946485	0.01645
MARS2	1346.44	0.385142	0.0011177	0.0186663
CHAF1A	4223.65	0.386419	0.00143318	0.0224416
PIGQ	875.902	0.386558	0.00110585	0.0185447
FBRS	714.207	0.386862	0.00322862	0.0391573
TRIM62	511.482	0.387147	0.00466738	0.0498458
MAPKAP1	4823.56	0.388036	0.00138708	0.0219246
SLC16A5	1251.92	0.388476	0.00313902	0.0385824
SUN2	1570.92	0.388583	0.00322045	0.0391173
CCDC71	1110.21	0.38919	0.00241164	0.0320361
ARHGEF40	3360.95	0.390371	0.000895852	0.0158414
SLC7A6	1136.84	0.391541	0.00212121	0.0296076
MVK	788.136	0.391566	0.00291013	0.0365862
DUSP7	1160.53	0.392246	0.00154611	0.0236105
TTC28	1750	0.39317	0.00127893	0.0206987
SH3PXD2B	6919.45	0.393587	0.000361055	0.00856871
LCK	3477.24	0.394829	0.00252897	0.033268
FAM117A	1360.26	0.394861	0.000258481	0.00676763
MMP25	1939.7	0.395788	0.000497348	0.0104986
TLE5	10341.7	0.395829	0.000763487	0.014328
PLTP	5432.87	0.396047	0.000220703	0.00590225
HMGCS1	10838.5	0.396254	0.000791784	0.0147397
FASN	79937	0.396314	0.00085794	0.0154572
PJA1	1937.89	0.396459	0.000742086	0.0141057
GALNT10	1317.74	0.397811	0.00420613	0.0462902
SLC38A7	1189.65	0.397981	0.000902168	0.0158838
ZNF598	1554.17	0.398983	0.00278822	0.0355827
SPATA2	715.104	0.400094	0.0016147	0.0242923
RASA3	1276.78	0.403145	0.00146495	0.022713
CLSPN	1716.29	0.403598	0.00156355	0.0236892
E2F1	1527.96	0.403654	0.00222298	0.030581
N4BP3	4434.08	0.404472	0.00188197	0.0271839
TSSC4	773.868	0.404537	0.00214733	0.029895
FEM1A	3397.87	0.406643	0.000613003	0.0122097
RELA	1216.55	0.40751	0.000481046	0.0102883
MIF4GD	669.45	0.408097	0.0019629	0.0280048
MARS1	14770.3	0.409175	0.000315167	0.00773762
PROSER3	1060.75	0.409471	0.000275053	0.00710026
FOXK1	4230.1	0.409511	0.00145951	0.022703
TMEM214	2574.41	0.409753	0.00112384	0.0187495
TRIM11	947.41	0.410293	0.000426174	0.00955535
G6PD	2861.85	0.411191	0.000260464	0.00679761
AREL1	2198.62	0.411596	0.000833309	0.0152162
SERINC2	1686	0.412458	0.000604515	0.0120851
NDRG4	1054.62	0.412471	0.00303545	0.0376428
CDR2L	1549.79	0.412545	0.000975918	0.0168892
PPDPF	5146.54	0.412861	0.00136797	0.0217922
IER2	4314.81	0.413303	0.0018182	0.0265661
SH2D5	375.507	0.413473	0.00329325	0.0395702
SPATA13	1801.93	0.414709	0.000644465	0.0126253
IGLON5	2192.39	0.41491	0.000656432	0.0127922
SHROOM3	7570.26	0.414959	0.0017707	0.025989
ABCA3	1694.09	0.415041	0.00157802	0.0238733
PGAP6	4314.55	0.415442	0.00165731	0.0247498
TSPYL2	788.322	0.415776	0.00260063	0.0338812
BCAR1	3579.03	0.417921	0.0017058	0.0252648
GNA12	7831.99	0.417935	0.000661387	0.0128578
RHBDD2	1756.31	0.419054	0.000475456	0.0101956
SLC2A4RG	806.171	0.419055	0.000435271	0.00962637
PPP1R1A	773.102	0.41946	0.00289932	0.0365126
CAMK1	305.384	0.419588	0.00184794	0.0268555
PDAP1	4675.35	0.420136	0.000207687	0.00567572
SRP19	711.979	0.420712	0.000400964	0.00918032
UTP3	1213.66	0.422201	0.00059739	0.0120008
IGDCC3	4172.52	0.422866	0.00101109	0.017347
VPS18	1580.57	0.42322	0.000215623	0.00580467
MSN	17063.6	0.423529	0.000290886	0.00733609
CARS1	208.861	0.423924	0.00441871	0.0478512
TGFB1I1	277.739	0.424085	0.0024917	0.0328044
PYCR2	2767.45	0.424541	0.00316831	0.038718
AIFM2	251.696	0.424582	0.00313974	0.0385824
SEPTIN9	18177.8	0.425432	0.000118142	0.00373114
EGFR	835.138	0.426098	0.00216535	0.0300552
TOR1A	1416.31	0.426101	0.000434757	0.00962637
ZNF787	1651.98	0.428765	0.000359347	0.00854068
PEG10	15967.9	0.430245	0.000935876	0.0163423
FZD1	509.978	0.430791	0.00426476	0.0466823
CENPJ	1202.27	0.431131	0.000462385	0.00996798
RNF165	535.843	0.431275	0.00179522	0.0263135
GFOD1	590.212	0.432055	0.000539525	0.0112189
NRXN2	839.842	0.432545	0.00205357	0.0289305
ADGRB1	713.135	0.433127	0.0020192	0.0285271
JMJD4	601.873	0.433319	0.0018888	0.0272299
IQSEC1	3293.67	0.434875	0.00051362	0.0107443
MUC3A	2392.95	0.434961	0.00140035	0.0220271
TMEM143	663.894	0.435602	0.00262605	0.0340757
PPP2R5B	609.334	0.43628	0.00152734	0.0233679
CLCN6	1329.88	0.436317	0.000672593	0.0129979
FOXD3	760.188	0.43747	0.00102595	0.0175123
CNIH2	359.868	0.437588	0.00115078	0.0190899
MIGA2	449.831	0.438458	0.000417976	0.00944986
PHC1	43707.6	0.439931	2.16976e-05	0.00102192
ZNF629	2120.05	0.440214	0.000545319	0.011291
INSIG1	3505.51	0.441443	0.00369471	0.0425363
MPV17L2	666.573	0.441684	0.00105141	0.0178905
SLC39A3	856.724	0.442077	0.00146704	0.0227237
AAMDC	199.288	0.44256	0.00322182	0.0391173
EPHX3	526.382	0.443032	0.000476915	0.0102134
DAP	2976.96	0.443053	0.000510237	0.0107101
ATF4	13198.9	0.444028	0.00320555	0.0390072
GRIN2D	3384.62	0.444658	0.00397452	0.0446185
BRPF1	1356.18	0.445381	0.00139616	0.0220176
AGPAT2	936.535	0.446082	0.0013984	0.0220176
ZNF18	584.355	0.447029	0.00225312	0.0308217
CBARP	445.177	0.448693	0.00132539	0.0213021
JOSD1	1545.48	0.449647	0.00144865	0.0226116
PIANP	524.375	0.44974	0.00109665	0.0184477
TECPR1	661.669	0.449805	0.000570172	0.0116326
MAML3	1161.03	0.449882	0.000315549	0.00773762
SHC1	8351.99	0.451789	0.000491571	0.0104303
KCNMB4	4483.81	0.452682	0.00119029	0.0195772
CARD10	1431.36	0.45309	0.000646799	0.01265
KLF16	2044.44	0.453438	0.000118636	0.00373945
ZNF35	605.064	0.45379	0.00229899	0.0311776
CNN1	286.095	0.454902	0.0018236	0.0265752
NHSL1	1501.06	0.45526	4.80045e-05	0.00187522
NR6A1	24225.5	0.457095	8.14343e-05	0.00283675
FCHSD1	717.338	0.457426	0.000163092	0.00477021
SLITRK5	710.089	0.45813	0.00104011	0.0177354
ST3GAL2	2789.18	0.458194	3.5625e-05	0.00150599
SARDH	759.814	0.45838	0.00195997	0.0280048
NAGPA	210.329	0.45841	0.00378068	0.0432661
SEMA7A	787.538	0.458623	0.00119494	0.0196204
SLC35F6	1063.19	0.458652	0.000164399	0.00479563
SF1	10765.5	0.459313	8.82041e-05	0.0029583
PHLDB2	1365.69	0.460191	0.00214981	0.0299039
SEC16A	5423.95	0.460247	0.000147125	0.00437414
ZNF488	570.201	0.460772	0.000696671	0.0133835
EDEM1	2770.93	0.460828	0.00334052	0.0398725
BICDL1	718.084	0.461098	0.00196593	0.0280048
PCDH1	14130.7	0.4615	0.000798583	0.0148323
ADAMTS10	244.186	0.461706	0.00149554	0.0230914
PAQR4	963.051	0.462133	0.00169002	0.0250539
C1QTNF4	317.534	0.463512	0.00238334	0.0318842
ZSCAN2	1309.16	0.464278	0.00124881	0.0202922
RSPO4	255.432	0.4643	0.00326246	0.0393987
TCIRG1	556.261	0.464747	0.000814354	0.0149952
HPCAL1	512.019	0.465039	0.00373564	0.0428859
SHISA4	240.18	0.465701	0.00303524	0.0376428
CDH11	395.437	0.466606	0.000953674	0.0165458
RFX2	202.41	0.467338	0.00174859	0.0258278
ADRM1	3584.96	0.467344	0.000179357	0.00506348
PGPEP1	1358.55	0.468518	0.000404788	0.00921587
SNCB	574.977	0.469002	0.0015644	0.0236892
PDXK	5257.42	0.469532	5.10144e-05	0.00196187
SLC7A8	13645.5	0.46978	3.65378e-05	0.0015326
IL4R	940.63	0.470382	0.000265127	0.00688723
ACOT11	294.067	0.470415	0.00468796	0.0499669
TRIM41	772.674	0.470692	0.00081677	0.0150006
ABCD1	307.786	0.470951	0.000752641	0.014249
PTPRJ	2506.56	0.471356	0.000225443	0.00601002
MVD	2057.8	0.47139	0.000748775	0.0142162
NCOA5	1122.73	0.473456	0.000212397	0.00576331
TGFBR2	966.227	0.474833	0.00238907	0.031888
RNF187	3511.48	0.475987	1.57381e-05	0.000812689
KLHL26	768.316	0.47603	0.00100128	0.0172443
ARHGEF1	2590.1	0.480135	0.00104384	0.0177803
TENM2	196.824	0.480441	0.00412087	0.0457865
BAIAP3	345.689	0.481238	0.00299276	0.0373416
RIMS3	2892.66	0.482271	0.00044306	0.00969299
FBLIM1	2822.97	0.482593	0.000709887	0.0136052
C3orf70	170.444	0.482992	0.0033065	0.039665
SHF	967.884	0.483443	0.000310941	0.007686
TMEM63C	161.88	0.484003	0.0031504	0.0386549
CXXC5	4062.23	0.484195	0.000434636	0.00962637
GLT8D2	413.072	0.484204	0.00164775	0.024698
TNRC6C	6075.39	0.484865	0.000162553	0.00477021
SORCS2	184.873	0.486159	0.00397764	0.0446227
MAFG	1297.75	0.486411	0.00033222	0.00808536
PXN	7732.64	0.486563	6.31196e-05	0.00230252
ZNF398	4305.14	0.487216	0.00154407	0.0236016
TMEM178B	1854.43	0.488064	0.00280998	0.035776
MGAT5B	667.229	0.488284	0.00133169	0.021361
TNFAIP8L1	999.008	0.488651	0.000445498	0.00970708
RPL39L	1332.91	0.488958	0.00018303	0.00510502
PLA2G3	1229.65	0.489663	0.0010167	0.0174095
CREB3L1	735.68	0.489861	0.00054833	0.0113314
BRSK2	1100.71	0.489934	0.000598082	0.0120008
MAP7D1	2580.62	0.490036	6.74782e-05	0.00244503
PREX1	2573.79	0.490948	0.000218442	0.0058708
SLC1A5	11731.6	0.491737	7.75156e-05	0.00274142
YARS1	9448.76	0.492371	4.03133e-06	0.00027496
BAG3	1056.75	0.493444	0.000428881	0.00960279
PYCR1	5869.99	0.493473	3.63139e-05	0.00152747
CORO2A	5495.43	0.494053	0.00138562	0.0219246
PLCB2	290.496	0.494791	0.00167165	0.0248689
EFHD1	378.944	0.495617	0.00268124	0.0346809
GPX3	1278.22	0.496274	0.000617844	0.012291
SLC2A1	61478.4	0.498059	0.000185298	0.00512932
CCDC74A	178.107	0.49837	0.00312447	0.038508
C20orf96	537.131	0.498719	0.000115096	0.00364913
TNFRSF12A	1459.19	0.49937	0.000629258	0.0124722
DAPK3	1755.1	0.500047	0.000453297	0.00983739
C11orf24	876.247	0.500802	2.00336e-05	0.000962147
LAMC3	1194.22	0.501481	4.56071e-05	0.00181456
ARAP3	5021.02	0.502088	0.00037274	0.00874377
SDC3	3159.59	0.502312	1.57702e-05	0.000812689
FSCN1	20478.6	0.502414	0.000309656	0.00768599
GFRA2	194.267	0.503691	0.00374606	0.0429751
KLHL4	1432.98	0.506996	1.84971e-05	0.000917736
SPRY2	2092.66	0.507116	8.67379e-05	0.00292742
TFR2	165.115	0.507258	0.00258128	0.0336833
CITED4	578.88	0.508121	0.000894193	0.0158293
SMIM10L2B	298.56	0.508284	0.000814743	0.0149952
SYN1	520.699	0.508926	0.000184391	0.00511876
STXBP1	3627.92	0.509477	0.00012953	0.00400508
SEMA3F	2926.78	0.509505	5.18809e-05	0.00198161
ARID5A	364.018	0.51096	0.00380653	0.0434233
SETD7	467.484	0.512317	0.00229149	0.0311484
SOCS7	312.458	0.512368	0.000688982	0.0132515
ABAT	480.018	0.512574	0.000402793	0.00920921
RRP36	1370.88	0.512772	2.55762e-06	0.000193107
DAAM2	342.079	0.516211	0.00131687	0.021207
MED26	612.005	0.518037	0.000450874	0.0097979
KRT18	30495.3	0.518364	8.19152e-05	0.0028413
LRATD1	291.42	0.518897	0.00162862	0.0244791
ADD2	17088.8	0.520604	5.0393e-05	0.00195497
CAPN5	1139.8	0.521479	2.70352e-05	0.00121569
CBX6	2772.4	0.521574	8.37837e-05	0.00288869
RARA	895.964	0.522056	3.23257e-05	0.00140306
ENTPD2	431.051	0.522495	0.00111621	0.0186663
ENG	297.181	0.522783	0.000612635	0.0122097
FAM222B	7291.32	0.52451	4.51988e-06	0.000298257
RRBP1	5810.49	0.525208	0.000354618	0.00849044
ST3GAL1	298.283	0.526669	0.00284276	0.036052
CHST11	2813.11	0.526705	8.67424e-05	0.00292742
SNAPC4	862.579	0.526877	5.77618e-05	0.00216048
SAMD10	152.335	0.527129	0.0019278	0.0276448
VWA5A	1466.18	0.530941	0.000195634	0.00537347
DOLK	462.241	0.532037	0.000289318	0.00731543
RRAS	476.121	0.532911	0.000182001	0.00510264
APOLD1	158.682	0.533368	0.00143944	0.0225111
SLC5A4-AS1	1901.01	0.534657	0.000632549	0.0124929
FAM219A	1252.91	0.535557	0.000247845	0.00653584
SLC5A2	116.808	0.53582	0.00454654	0.0487799
KLHL29	308.104	0.538329	0.000374322	0.00875413
LPIN2	1694.46	0.538391	0.000185481	0.00512932
EHD4	2401.69	0.538885	1.08157e-05	0.000600666
CDC42EP3	1360.34	0.539052	0.000165142	0.00479563
SLC3A2	7360.59	0.541756	0.000132923	0.00408664
C6orf223	112.573	0.542472	0.00284868	0.036081
FADS2	30025.7	0.542601	6.94301e-05	0.00250458
GRAMD2A	447.746	0.543106	0.00348022	0.0408855
POU3F1	3011.32	0.543762	0.000100339	0.00326676
UCP2	2056.83	0.544166	3.59861e-06	0.000253984
B3GNT7	7768.22	0.544343	0.000150009	0.0044436
SLC2A14	788.024	0.54462	0.000281419	0.00722828
PRSS35	318.415	0.54735	0.00371865	0.0427513
ETV6	2554.98	0.548392	1.88639e-05	0.000927934
NFE2L3	7467.97	0.549934	0.000656085	0.0127922
SEPHS1	36336.3	0.550644	5.90976e-06	0.00037316
RPS6KA2	1814.16	0.550743	0.000127837	0.00397544
PSAT1	10882.3	0.550811	0.000213887	0.00576749
ELK3	1442.53	0.552165	4.10205e-05	0.00167525
DYSF	1319.68	0.554309	0.000365638	0.0086522
MAP6D1	330.553	0.555678	0.000343112	0.00829046
CARD11	3077.73	0.556542	0.000181437	0.00509562
SFRP2	21116.9	0.557734	0.000163062	0.00477021
PLPPR2	444.738	0.558597	0.000413571	0.00938951
PPP1R16B	1240.69	0.558827	0.00108653	0.0183649
TMEM37	377.373	0.559415	0.000839652	0.0152975
CCNJL	1755.15	0.559796	3.21633e-05	0.00139975
ABHD2	4433.62	0.561298	0.0002125	0.00576331
MFSD2A	443.838	0.562559	0.000739589	0.0140913
IL17C	152.285	0.563453	0.00261391	0.0339996
MDFI	2446.74	0.563922	0.000511326	0.0107101
BEGAIN	111.546	0.564621	0.00224218	0.0307669
LTB4R	143.042	0.564956	0.00149932	0.0230914
WARS1	4477.45	0.565922	1.16394e-05	0.000638317
LIMD2	2147.01	0.567617	0.000226316	0.00601416
CD248	125.879	0.567638	0.00306284	0.0378956
DHCR7	7893.26	0.568107	3.43793e-06	0.00024585
WASF2	11158.2	0.568604	1.56328e-05	0.000812689
PPP3CA	3121.45	0.568856	0.000186754	0.00515575
SPRED3	234.388	0.569625	0.001877	0.0271562
EHBP1L1	429.739	0.570241	0.000358938	0.00854068
SLC7A1	7090.9	0.570415	8.07762e-06	0.000483853
JAK1	2949.66	0.571933	0.000179175	0.00506348
CEBPB	931.197	0.572038	0.00123608	0.0201256
LZTS1	639.327	0.57376	0.000442579	0.00969299
PRNP	1345.49	0.574009	7.87248e-05	0.0027721
CDC42EP1	647.246	0.574444	0.000387707	0.00892716
SPRED2	1567.2	0.574504	4.60262e-05	0.00182676
LOC400499	195.784	0.574614	0.00138667	0.0219246
F10	90.4598	0.575022	0.0028791	0.0363424
SREBF1	2022.95	0.57635	8.44321e-05	0.00289763
LINC00960	730.016	0.576968	0.000560944	0.0115409
SOX3	1235.84	0.577323	6.37185e-06	0.000394787
CTXN1	687.735	0.577323	0.000172602	0.00497664
INSYN1	272.244	0.577518	0.000641329	0.012619
S100A16	596.27	0.577668	0.000240484	0.00636831
CSTB	1234.06	0.57885	3.01411e-05	0.00132596
C15orf39	3558.88	0.579568	2.13897e-05	0.00101526
AARS1	11919.8	0.579575	3.62609e-06	0.000254815
CHPF2	935.879	0.580116	1.64483e-05	0.000842287
SLC25A25	700.124	0.581662	0.0002129	0.00576331
SLIT3	187.467	0.581819	0.00186241	0.0270416
FAM222A	85.2051	0.582026	0.00329079	0.0395699
PCK2	3776.79	0.583713	0.000177141	0.00504479
EEPD1	495.635	0.584988	0.000219045	0.00587728
FAM86FP	136.015	0.584989	0.00175436	0.0258641
GPRIN2	1924.45	0.585577	1.98383e-05	0.000958439
TSPO	555.77	0.58628	3.35522e-05	0.00143708
KIF1A	20862	0.587427	5.81216e-06	0.00036855
GLTP	4010.71	0.588599	0.000872925	0.0155545
ARC	499.932	0.588634	0.000336497	0.00817719
TCEAL9	232.242	0.589508	0.00167175	0.0248689
CHRNB2	242.384	0.589754	0.000311783	0.00769175
GARS1	9496.54	0.590356	3.95035e-06	0.000271721
AK4	13301.8	0.590659	0.000116686	0.00369232
GPT2	3137.69	0.59299	3.18775e-06	0.000232907
CDC42EP2	687.287	0.593699	0.000106384	0.00344698
EPHB1	881.347	0.594476	0.000350786	0.00843601
CUEDC1	292.498	0.595169	0.000679679	0.0130881
RELL2	490.929	0.598019	8.98317e-05	0.00300093
MRC2	1209.37	0.601276	5.17139e-05	0.00197989
NANOGP8	1419.18	0.601621	0.000984949	0.0170273
TCEAL8	1601.46	0.60216	8.75746e-06	0.000509533
RNF122	1616.49	0.603471	0.000438829	0.00965321
CAMK2N2	391.489	0.603915	4.31894e-05	0.00173538
LRP10	1628.13	0.603917	0.000173822	0.00500294
LGI2	614.056	0.604162	0.00118345	0.0195234
SLC6A1	72.2569	0.604982	0.00321482	0.0390908
CPNE9	351.178	0.605803	0.000607326	0.0121264
EVA1B	1223.11	0.606129	0.000555715	0.0114624
LOC100507507	358.663	0.607144	0.00016697	0.00484003
BEX2	625.733	0.610258	1.04149e-05	0.000587034
SYT4	524.725	0.610414	0.00117507	0.0194048
TRIB2	4963.98	0.612079	0.00010996	0.00352762
PDGFRB	617.191	0.613056	0.000457667	0.00989256
SRR	146.702	0.61501	0.00393035	0.0444299
C6orf226	75.5848	0.615131	0.00276211	0.0353885
EPHA1	8981.41	0.617452	1.55281e-05	0.000812689
POTEF	235.519	0.618726	0.00248231	0.0327072
ALDH1L2	680.767	0.619763	0.00089927	0.01585
CPNE5	121.487	0.622343	0.00411278	0.0457279
THY1	32405.7	0.622392	0.00037949	0.00880038
ACSS2	2149.33	0.62258	0.000213377	0.00576331
CSPG4	580.297	0.623234	0.000202574	0.0055547
PTPN5	669.998	0.624248	1.94419e-05	0.000944913
NIBAN1	1664.13	0.627578	0.000133226	0.00408821
KCTD17	1074.19	0.628326	7.60393e-07	7.05341e-05
PEX11G	118.71	0.629622	0.00394375	0.0444884
HTRA3	433.267	0.630729	2.49429e-05	0.00114329
FGD5	2255.02	0.632493	0.000259771	0.00679044
S100A10	2396.93	0.632763	1.91735e-05	0.000937482
ZNF628	1019.09	0.632831	8.40651e-05	0.00289116
IQSEC2	1521.79	0.635697	0.000676329	0.0130467
PCYT2	630.238	0.637814	4.29699e-06	0.00028705
ADSS1	304.582	0.638085	0.000138001	0.00416389
ATP10B	216.467	0.640406	0.000357106	0.00852487
ADAMTS15	224.747	0.640752	0.000343202	0.00829046
CORO1A	126.448	0.641807	0.000753286	0.014249
HEY2	479.212	0.644588	5.23159e-05	0.00198422
MYORG	796.867	0.646455	3.14359e-05	0.00137547
BRINP1	1974.75	0.650371	0.00017794	0.00504984
PALM3	298.282	0.651222	0.000850261	0.0153872
TMEM26	190.785	0.654061	0.000399545	0.00916075
DISP1	570.488	0.657357	1.06224e-05	0.000592554
COL5A2	1065.68	0.659356	0.000396648	0.0091072
HOMEZ	305.259	0.660743	5.37523e-06	0.000346255
MDFIC	457.441	0.662891	0.000376172	0.00876098
ZNF425	388.01	0.664486	0.000372302	0.00874377
AMIGO2	258.326	0.668098	0.000420119	0.00945879
APLN	2544.81	0.670209	0.00028317	0.00723888
NPFFR2	351.277	0.670613	0.00054122	0.0112215
SYNJ2	1070.5	0.670649	2.45264e-06	0.000188691
GRIK2	400.332	0.672036	0.000843726	0.0153006
DLGAP1-AS2	346.995	0.673769	0.000843227	0.0153006
XKR7	1255.89	0.673774	0.000424156	0.00953645
VSTM2L	127.295	0.674972	0.00210292	0.0294282
AKNA	3628.99	0.678726	4.07029e-06	0.000275304
SH2B3	2734.04	0.68119	1.3248e-05	0.000716849
PCYT1B	4615.22	0.684221	5.93084e-06	0.00037316
MAML2	517.824	0.691117	0.000235549	0.00624783
CLIP2	6043.74	0.693295	0.000133949	0.00409491
CRABP1	6209.07	0.693511	1.45363e-07	1.68549e-05
PADI2	560.274	0.695123	1.51817e-05	0.000805374
EMILIN1	144.989	0.695448	0.00092034	0.0161164
STK40	1103.4	0.697304	8.51206e-06	0.000500639
STOX2	1247.81	0.697518	5.56402e-06	0.000354199
ITGA5	2137.79	0.698822	2.50026e-05	0.00114329
CLDN11	313.223	0.701204	0.00012902	0.00399693
RTL5	190.372	0.703077	0.000548665	0.0113314
PDZD4	6245.44	0.705392	2.32533e-05	0.00108158
IL6R	216.013	0.706925	0.00091903	0.0161108
SNPH	321.348	0.708965	0.000159898	0.00471075
SLC22A23	2915.74	0.713537	8.02354e-05	0.00280099
BHLHE41	1786.53	0.722266	1.1185e-06	9.92162e-05
TRIM9	719.047	0.722644	6.02172e-06	0.000377272
NHSL2	587.324	0.724786	1.47358e-05	0.00078946
E2F2	559.234	0.735465	5.84131e-05	0.00217982
OPTC	65.5792	0.735816	0.0036829	0.0424606
FAM83E	95.3527	0.736586	0.00101044	0.017347
CLMN	1057.57	0.738264	2.68203e-05	0.00121569
TGFB1	556.242	0.738327	5.21073e-05	0.00198422
SIPA1L2	791.604	0.738337	4.2805e-07	4.39781e-05
SHC3	494.481	0.742383	0.000303653	0.00758338
GRM4	2862.96	0.744575	0.000143958	0.00428783
NPR1	1093.18	0.747193	2.15364e-05	0.00101925
ZYX	9178.3	0.751486	1.27332e-07	1.51984e-05
NOG	97.0038	0.75412	0.000337907	0.00819916
PLXND1	3336.61	0.754655	3.57917e-08	4.92378e-06
TNIK	3182.67	0.756343	5.0461e-05	0.00195497
PNMA2	214.939	0.762471	0.000212573	0.00576331
SLC45A1	179.541	0.764246	0.000372562	0.00874377
TNS2	362.486	0.767476	1.08418e-05	0.000600666
TCHP	626.056	0.772802	2.69589e-08	3.87925e-06
WHRN	451.54	0.773608	3.94458e-06	0.000271721
OAS3	197.715	0.773724	1.98143e-05	0.000958439
IQSEC3	100.169	0.778466	0.00129583	0.0209305
UNC13A	3495.61	0.795654	8.27465e-08	1.04126e-05
PLAUR	474.742	0.803269	1.35288e-06	0.000115586
PLIN4	58.034	0.804353	0.00209404	0.0293545
C10orf105	199.539	0.805959	1.49511e-05	0.000795742
RASGRP2	850.452	0.808993	7.99357e-05	0.00280099
ELN	362.383	0.80968	0.000136111	0.00415031
SPRY4-AS1	51.9576	0.813727	0.00398115	0.0446313
ST7-AS1	88.424	0.817227	0.00129124	0.0208772
MMP17	2274.44	0.818152	6.21237e-05	0.00228936
ELMO1	850.313	0.821856	2.04358e-05	0.000978569
DES	27.9091	0.823867	0.00420052	0.0462599
EMP3	314.52	0.825916	2.17188e-05	0.00102192
WIPI1	883.544	0.82626	6.40951e-05	0.00233286
ERRFI1	4664.95	0.835748	2.93592e-05	0.00130215
HMOX1	558.598	0.835991	1.82318e-05	0.000907845
LMO3	285.232	0.840959	0.000341204	0.00826682
PMEPA1	663.919	0.843508	1.15971e-05	0.000638157
MICALL2	106.113	0.847985	9.53846e-05	0.00314711
LINC00672	97.5272	0.850857	0.00043236	0.00962637
APLNR	149.371	0.852802	0.000786911	0.0146827
SCUBE1	690.456	0.853366	0.00426264	0.0466823
SFPQ	12798	0.8543	5.26155e-13	2.37252e-10
SLC7A7	115.01	0.860694	5.46972e-05	0.00206817
ODF2	1185.3	0.862223	2.26964e-08	3.34937e-06
SCN1A	62.2986	0.866271	0.000631763	0.0124929
TCF15	174.455	0.867734	8.90487e-06	0.00051626
TOX2	262.232	0.870559	2.20738e-05	0.00103562
IPCEF1	51.3536	0.874914	0.00109467	0.0184477
ZNF365	42.2966	0.882576	0.00368645	0.0424714
MYOF	156.335	0.882898	6.21949e-05	0.00228936
DUSP6	17238.1	0.888526	2.65106e-06	0.000199185
CTSK	983.344	0.891276	1.46911e-06	0.00012436
RBFOX3	781.297	0.893231	7.20817e-09	1.28583e-06
CPNE2	1301.75	0.897415	1.74986e-06	0.000142741
APCDD1	619.056	0.903231	2.2397e-06	0.000174793
DAGLA	394.177	0.908973	3.5801e-07	3.7494e-05
ZDHHC14	393.926	0.913254	8.51756e-05	0.00290474
STAC2	458.656	0.921197	0.00342418	0.0405728
LOC283731	143.94	0.922454	0.000375339	0.00875413
TIMP3	399.107	0.922534	1.4709e-06	0.00012436
DGKK	554.796	0.92473	6.59842e-06	0.000404197
GNG3	101.857	0.929231	0.000184291	0.00511876
GOLGA6A	40.1595	0.929846	0.00392201	0.04438
LRRC75A	1389.2	0.943098	3.09634e-06	0.000227434
GBX2	503.313	0.943565	4.80558e-05	0.00187522
SH2D3C	124.01	0.953308	0.00013161	0.00405395
CDH5	39.9061	0.958816	0.000899006	0.01585
GPC5	40.3	0.958861	0.00328501	0.039559
IL2RB	70.7541	0.959451	0.000167294	0.0048408
AMOTL1	4566.55	0.965689	1.87429e-08	2.81716e-06
BGN	630.275	0.967887	8.89131e-10	1.97716e-07
SERPINB8	33.7273	0.968646	0.00269878	0.0348073
CCDC80	169.251	0.971588	2.82564e-05	0.0012636
AGAP2	622.752	0.97743	1.25353e-05	0.000683018
SLC7A5	10060.2	0.97791	1.5113e-08	2.40519e-06
GOLGA6C	37.9624	0.980587	0.00339024	0.0402587
NOS1AP	769.486	0.980685	3.46212e-07	3.64938e-05
TACR3	135.926	0.98164	4.28877e-05	0.00172753
DPEP1	426.836	0.983568	2.81726e-05	0.00126333
TRIB3	622.356	0.988283	0.00423348	0.046508
SLC1A4	222.775	1.02201	9.77483e-05	0.00320555
CHSY3	67.7641	1.03289	0.000113488	0.00361936
NEFM	1307.62	1.03724	2.06107e-06	0.000164007
ISLR	74.4268	1.0435	0.000575204	0.0117009
GPR39	147.798	1.04581	3.53128e-05	0.00149669
GPR3	562.304	1.05079	4.41695e-07	4.50945e-05
L1CAM	3037.3	1.05315	1.42506e-07	1.66424e-05
NKILA	74.5588	1.05496	4.28548e-05	0.00172753
C1orf226	1327.55	1.05576	2.66343e-07	2.88237e-05
SMAD7	900.297	1.06158	1.96514e-07	2.2e-05
LOC101927989	27.0569	1.06559	0.00179605	0.0263135
IGFBP6	168.49	1.08065	2.67859e-06	0.000199457
ANGPT4	52.8434	1.083	0.00016513	0.00479563
MAS1	93.7937	1.08393	0.000370185	0.00873057
SLC7A4	84.5293	1.08513	1.9402e-05	0.000944913
LINC00963	55.682	1.1026	0.000153569	0.00454076
CRYBB1	137.239	1.11307	0.000114551	0.00363896
EMILIN2	534.079	1.1139	4.38333e-06	0.000291618
HPCAL4	163.12	1.11588	3.34911e-06	0.000240558
AK8	24.3942	1.11658	0.00159876	0.0240972
GRIN2A	455.876	1.12731	2.14289e-09	4.29451e-07
NOL4	132.257	1.14629	8.31837e-06	0.000492818
CA7	151.623	1.16584	1.53218e-06	0.00012887
JAKMIP2	977.878	1.16932	1.75514e-11	5.58652e-09
DUSP5	2459.09	1.17259	6.8779e-08	9.07715e-06
ERG	69.1925	1.17557	0.000486816	0.0103843
TGM2	146.244	1.24142	9.41172e-07	8.58317e-05
SH3RF3	269.873	1.28553	1.88511e-07	2.13992e-05
LINC01097	121.261	1.2876	3.65539e-06	0.000255767
CX3CL1	91.4463	1.29744	2.51764e-06	0.000190976
ADRA1D	251.172	1.32252	4.11096e-12	1.62764e-09
RTL9	43.9138	1.34468	0.000367484	0.0086832
FGF18	82.2802	1.35703	2.85324e-05	0.00127244
M1AP	298.024	1.43513	1.29817e-14	7.52612e-12
IL21R	34.395	1.43592	0.000204561	0.00559973
CCDC92	21.6573	1.52041	0.000445116	0.00970708
LOC100506474	10.654	1.7542	0.00245865	0.0325011
SIX6	85.1236	1.80826	0.00268628	0.0347184

## Sheet: HET PA-1 RNAseq
Supplementary Table S2. Subsheet 3. List of differentially expressed genes in PA-1 HET (padj <0.05)
gene	baseMean	log2FC	p-value	p-adj
RHBDD1	150.255	-12.3264	3.73e-25	8.32e-23
MAGEA6	98.1267	-11.6283	1.59e-21	2.7e-19
ZDHHC4	491.936	-9.54619	2.47e-49	1.48e-46
SPON1	696.811	-8.95024	3.44e-78	5.37e-75
RNASE1	15.5294	-8.49584	6.56e-12	4.29e-10
ENSG00000230555	14.3425	-8.36734	1.52e-11	9.49e-10
DLK1	260.295	-8.14744	1.79e-48	1.05e-45
ZFHX4	149.923	-6.98298	1.41e-45	7.67e-43
FABP5	6.96055	-6.95719	3.51e-07	1.19e-05
TEX22	6.59135	-6.91598	6.17e-08	2.4e-06
NSD1	718.692	-6.82538	1.76e-128	1.03e-124
CSAG2	6.24945	-6.81684	1.1e-07	4.1e-06
ENSG00000235834	6.10536	-6.78204	1.04e-07	3.92e-06
FAM155B	46.9521	-6.76304	6.19e-16	6.47e-14
ENSG00000253584	5.4968	-6.57939	3.23e-07	1.1e-05
ACOT4	5.2332	-6.48274	6.07e-07	1.96e-05
PRIMA1	5.0608	-6.39243	1.22e-06	3.71e-05
RFESD	15.2896	-6.36691	4.51e-10	2.34e-08
FAM20A	317.923	-6.1546	6.01e-55	5.02e-52
ENSG00000285822	12.7583	-6.07489	3.66e-09	1.75e-07
RGS6	12.9771	-5.97646	1.62e-07	5.78e-06
ZNF829	82.1222	-5.94881	1.21e-34	4.29e-32
ENSG00000287394	3.83045	-5.8647	4.47e-06	0.000121068
ENSG00000257514	3.62643	-5.74089	7.13e-06	0.000183135
CSAG3	3.67723	-5.69481	1.75e-05	0.000412778
LINC01446	14.3056	-5.462	3.54e-08	1.43e-06
B3GNT7	316.125	-5.46171	6.57e-144	7.68e-140
TRIM17	14.3341	-5.46132	4.36e-08	1.73e-06
ENSG00000268204	3.13264	-5.42842	2.06e-05	0.000479279
EFHC2	13.9888	-5.40381	9.44e-08	3.59e-06
SERPINA1	3.16285	-5.38245	4.89e-05	0.00104414
TUFMP1	18.2121	-5.31775	1.62e-10	8.89e-09
SLCO2A1	152.382	-5.28203	1.44e-53	1.12e-50
SEMA5A	36.6601	-5.203	7.33e-16	7.62e-14
ZNF667	340.924	-5.17787	1.2e-39	5.5e-37
ENSG00000280116	2.47562	-4.8642	0.000144729	0.00274833
FLRT2	160.278	-4.78119	1.73e-52	1.26e-49
ENSG00000223486	9.4738	-4.7662	2.15e-06	6.21e-05
TICAM1	5.90543	-4.7133	7.09e-06	0.000182224
CHST15	329.385	-4.55507	6.51e-81	1.17e-77
RUNX1T1	37.9831	-4.48566	2.9e-18	3.97e-16
DPF3	13.4415	-4.3782	6.63e-08	2.57e-06
OLIG3	405.443	-4.35816	1.02e-44	5.29e-42
RAC2	28.1352	-4.32546	3.82e-18	5.08e-16
STXBP2	245.226	-4.24792	9.45e-114	3.69e-110
TLR4	24.6663	-4.24709	2.15e-13	1.68e-11
SPINT2	159.324	-4.14407	7.62e-51	5.09e-48
CCN4	4.69119	-4.07861	0.000178583	0.00328713
GPX1P1	4.0867	-4.07567	5.51e-05	0.00116039
SLCO3A1	264.109	-4.05251	1.29e-92	3.01e-89
AHR	12.6685	-4.03153	3.87e-09	1.84e-07
PCDHGB5	257.098	-4.02576	1.04e-118	4.86e-115
RPL39L	235.963	-3.8659	1.37e-108	3.57e-105
GABRB3	97.5674	-3.84358	7.61e-15	6.82e-13
POU2F3	70.7879	-3.82074	4.82e-13	3.65e-11
EDA	311.196	-3.79939	2.77e-88	5.39e-85
ADAMTS18	28.0798	-3.79352	1.18e-15	1.18e-13
SLC6A15	5.37677	-3.78178	9.92e-05	0.00196371
CABYR	26.0641	-3.77795	1.87e-13	1.48e-11
IL1R1	22.4419	-3.7745	1.05e-10	5.9e-09
SIX2	50.47	-3.75904	1.51e-30	4.25e-28
TEK	253.531	-3.72912	1.06e-22	2.01e-20
PER3	190.959	-3.66212	1.76e-42	8.57e-40
ENSG00000232334	3.42184	-3.65233	0.000278663	0.0048543
SFRP1	266.268	-3.64163	2.21e-45	1.18e-42
TDGF1	170.402	-3.6337	3.4e-21	5.57e-19
GJB3	17.1807	-3.59293	6.77e-09	3.07e-07
TNFRSF11B	3.25336	-3.56633	0.000352883	0.00598673
FEZF1	35.6455	-3.5036	1.18e-11	7.5e-10
CHRDL1	57.5981	-3.49233	1.3e-17	1.61e-15
ZBTB7C	39.1532	-3.47499	3.74e-24	7.75e-22
SLC10A4	11.9404	-3.44956	1.2e-08	5.23e-07
CES1	2.96316	-3.37431	0.000520452	0.00840882
GRAP2	7.27601	-3.37009	1.35e-05	0.000328468
GDF10	134.682	-3.36304	2.36e-26	5.58e-24
STAC	313.632	-3.31856	3.84e-31	1.15e-28
EYA2	4.36802	-3.28205	0.000725592	0.0110444
PLEKHA6	66.209	-3.26503	7.64e-36	3.03e-33
FOXF2	65.9239	-3.25859	1.27e-33	4.29e-31
ANKRD33	11.1235	-3.2386	1.53e-06	4.58e-05
LBH	437.591	-3.23189	7.9e-59	7.7e-56
FOXD1	426.475	-3.21027	1.04e-25	2.38e-23
PLA2G7	6.50404	-3.172	2.72e-05	0.000617031
NRP1	122.102	-3.15222	5.86e-16	6.15e-14
ENSG00000259345	32.8671	-3.1269	4.54e-20	6.77e-18
PARVB	293.086	-3.09309	4.62e-73	6.76e-70
LXN	24.3907	-3.08829	7.11e-12	4.64e-10
SHC3	133.986	-3.06677	2.08e-58	1.87e-55
SORCS2	48.9296	-3.06272	1.06e-19	1.52e-17
PCDH7	19.5247	-3.05711	8.09e-10	4.04e-08
RCAN2	139.679	-3.04608	5.85e-23	1.13e-20
TVP23A	15.2334	-3.00987	7.94e-09	3.57e-07
KLK2	4.92871	-2.96619	0.000439981	0.00728044
ENSG00000287037	3.63263	-2.96579	0.00130572	0.0180279
ENSG00000251654	6.25046	-2.95763	0.000171188	0.00317098
CYP26A1	299.321	-2.95442	2.03e-13	1.6e-11
LRRC2	9.2935	-2.92841	5.99e-06	0.000156459
TOX2	263.39	-2.89044	9.72e-18	1.22e-15
KLHDC8A	22.8627	-2.84532	3.43e-13	2.62e-11
NTM	49.7729	-2.83895	5.42e-14	4.51e-12
BLACAT1	96.3985	-2.8362	9.07e-35	3.27e-32
KCNK1	135.779	-2.78107	5.27e-15	4.9e-13
MICAL2	167.178	-2.75407	1.37e-49	8.46e-47
BMP7	247.103	-2.74293	1.58e-34	5.51e-32
LRP5	330.969	-2.73869	1.82e-79	3.05e-76
SYNPR	74.498	-2.73588	2.07e-06	6.01e-05
MID1IP1	39.1666	-2.72746	2.46e-20	3.81e-18
BMP2	17.9555	-2.72724	3.95e-09	1.86e-07
ZNF365	3.21388	-2.71647	0.00224338	0.0286327
ITPR3	1087.39	-2.70732	8.05e-06	0.000204935
TMEM163	10.8205	-2.69847	9.08e-07	2.83e-05
INSYN1	103.123	-2.6773	6.98e-26	1.62e-23
TMEM108	61.7097	-2.67341	2.57e-17	3.12e-15
H2BW2	5.13224	-2.66372	0.000356787	0.00603982
BNC1	37.2321	-2.64002	8.42e-09	3.77e-07
SUSD3	16.785	-2.63962	6.21e-09	2.87e-07
C10orf105	15.3	-2.63701	4.74e-07	1.56e-05
ITGA8	91.6435	-2.63035	1.1e-12	8e-11
SNAI2	53.4937	-2.62637	2.01e-21	3.35e-19
FLRT1	27.7323	-2.62331	1.35e-07	4.93e-06
ENSG00000279175	19.9311	-2.61731	1.14e-11	7.26e-10
BMP10	3.31935	-2.61628	0.00335484	0.0399422
NFIB	142.892	-2.61489	5.78e-26	1.35e-23
LINC00960	48.9138	-2.6057	1.07e-16	1.24e-14
RET	104.549	-2.60516	6.68e-14	5.5e-12
IGFBP5	3419.73	-2.58875	6.99e-06	0.00017991
FUT11	142.471	-2.58444	6.28e-32	1.96e-29
ADAMTS15	269.686	-2.5796	6.59e-09	3.01e-07
PAPPA2	60.1275	-2.57924	5.83e-12	3.83e-10
KLHL35	27.7485	-2.56944	7.74e-12	5.01e-10
CADPS2	31.3873	-2.56325	2.15e-16	2.43e-14
GPX1	120.174	-2.56174	2.97e-50	1.93e-47
ATP9A	587.604	-2.55819	2.45e-34	8.42e-32
HHIPL1	562.549	-2.52959	8.77e-63	8.93e-60
CADPS	39.2196	-2.51825	4.56e-12	3.03e-10
ARHGAP22	10.6937	-2.5169	1.71e-06	5.06e-05
CXCL5	30.3331	-2.49046	2.56e-12	1.78e-10
LINC01600	12.2318	-2.48847	5.92e-07	1.91e-05
LRRC32	138.151	-2.47857	2.12e-29	5.7e-27
MAMLD1	29.2633	-2.43997	1.37e-09	6.65e-08
SNHG18	7.03522	-2.43389	0.00067715	0.0104844
H2BW1	7.19608	-2.42347	0.000181745	0.00333224
NHLRC1	10.9795	-2.41492	2.61e-06	7.43e-05
TGM2	108.255	-2.41276	3.84e-39	1.7e-36
PDGFB	139.036	-2.40796	8.44e-08	3.23e-06
ENSG00000250546	31.0516	-2.40406	5.12e-15	4.77e-13
MAF	24.1451	-2.40026	1.94e-11	1.18e-09
THNSL2	287.764	-2.38894	5.09e-31	1.51e-28
GLIS1	26.6657	-2.38146	7.65e-11	4.37e-09
GATA6	14.7605	-2.38109	1.64e-07	5.86e-06
AGPAT2	189.818	-2.37143	5.37e-28	1.37e-25
GUCY1B1	5.12193	-2.36691	0.000358684	0.00606316
CLRN1	5.0037	-2.36591	0.00173912	0.0231174
SCUBE1	31.5479	-2.36414	1.06e-12	7.72e-11
MT1G	90.5266	-2.36138	2.89e-07	9.91e-06
NHS	1271.9	-2.34583	4.53e-19	6.39e-17
TRPC6	300.613	-2.31844	7.88e-10	3.94e-08
GATA4	36.3338	-2.31136	8.36e-16	8.57e-14
ENSG00000280434	41.7332	-2.30769	4.2e-14	3.53e-12
SSPN	15.443	-2.29826	1.47e-07	5.27e-06
PAK3	5.75576	-2.29713	0.000243348	0.00431266
RASGEF1B	6.08196	-2.2925	0.000608522	0.00961268
WDR72	56.7546	-2.29167	1.18e-18	1.65e-16
COL6A3	301.844	-2.28884	1.01e-69	1.24e-66
AGPAT3	72.5718	-2.27317	8.59e-27	2.07e-24
CDK18	575.631	-2.27123	8.14e-24	1.67e-21
LDB2	7.45326	-2.26274	0.000167348	0.00311465
GJA5	120.763	-2.25942	6.34e-06	0.000164977
ENSG00000248605	319.812	-2.24895	2.15e-07	7.47e-06
ZNF667-AS1	297.255	-2.24772	1.73e-35	6.51e-33
COL23A1	14.744	-2.2398	2.32e-06	6.68e-05
COL9A1	18.0046	-2.23595	8.06e-06	0.000205002
KCNF1	55.433	-2.23559	8.24e-10	4.1e-08
CA12	29.2838	-2.23056	5.42e-10	2.78e-08
ENSG00000230863	32.8538	-2.21906	1.34e-09	6.53e-08
HTRA3	264.768	-2.2151	2.58e-25	5.8e-23
RARRES2	52.5639	-2.21273	8.89e-11	5.04e-09
SMOC1	69.6364	-2.2107	2.99e-06	8.41e-05
ANPEP	39.6112	-2.21038	2.09e-11	1.26e-09
NOX5	6.2707	-2.20554	0.000235667	0.00420873
DUOX1	32.0069	-2.2003	4.78e-14	4.01e-12
EFEMP2	261.792	-2.19318	1.73e-32	5.53e-30
C6orf141	51.6677	-2.19212	1.18e-15	1.18e-13
LINC01905	6.79727	-2.18752	9.74e-05	0.00193468
ALDH3A1	8.19444	-2.18357	4.23e-05	0.000920976
KCNA5	40.0248	-2.18286	6.12e-15	5.57e-13
EBF1	12.9315	-2.18281	0.00013144	0.00251639
WDR86	39.6832	-2.17663	6.32e-09	2.91e-07
ENSG00000260417	34.9158	-2.15598	1.83e-08	7.68e-07
HAS2	6.6584	-2.14252	0.000153037	0.00288733
CTNNA3	21.3208	-2.13946	1.1e-05	0.000271809
CYP39A1	8.8055	-2.13643	4.09e-05	0.000891936
CELF2	101.981	-2.13351	5.52e-10	2.82e-08
APLN	6.64773	-2.1331	0.000746972	0.011311
ENSG00000263574	5.46498	-2.13025	0.000689455	0.0106366
TMEM185B	983.645	-2.12786	4.73e-145	1.11e-140
EPHB2	167.767	-2.12149	1.47e-13	1.18e-11
ENSG00000287168	19.3803	-2.11778	3.08e-07	1.05e-05
PWWP2B	59.7714	-2.11621	2.88e-10	1.53e-08
LRRC6	31.7827	-2.09909	3e-08	1.22e-06
LINC00469	15.5246	-2.09518	1.92e-06	5.63e-05
KLF11	190.247	-2.08464	1.31e-10	7.26e-09
KIAA1549L	147.305	-2.07185	8.39e-16	8.57e-14
SEZ6	23.8155	-2.0712	0.000265386	0.00464076
LRRN4	44.1632	-2.07075	1.29e-11	8.17e-10
LGR6	28.7567	-2.0666	3.24e-07	1.1e-05
CAMK2A	29.9041	-2.06296	1.29e-10	7.17e-09
NLRC5	96.0421	-2.05809	3.61e-18	4.88e-16
BNC2	42.0381	-2.05627	1.82e-13	1.45e-11
EXOC3L4	8.24185	-2.04895	0.000298555	0.00515096
CEROX1	13.5864	-2.04673	1.23e-06	3.75e-05
EVA1A	7.72148	-2.04032	0.000783757	0.0117992
CLIC5	28.9597	-2.02626	3.19e-07	1.09e-05
SP5	460.334	-2.00814	1.21e-29	3.3e-27
MAN1C1	73.6211	-2.0048	1.9e-21	3.2e-19
LINC00299	5.18072	-2.00108	0.00106071	0.0152428
GLIPR1	34.9431	-1.99865	1.28e-10	7.15e-09
ADRA1B	22.1457	-1.9978	2.17e-08	9.07e-07
RUNX1	37.746	-1.99693	3.65e-12	2.46e-10
PCDHGC4	68.7031	-1.98074	6.98e-18	8.98e-16
ABLIM3	35.7088	-1.98034	4.05e-13	3.08e-11
ITIH5	10.1313	-1.98019	4.76e-05	0.00101983
EPS8L2	197.8	-1.9612	1.86e-11	1.14e-09
ENSG00000287248	33.0669	-1.95652	1.19e-08	5.21e-07
BEAN1	24.222	-1.93455	2.51e-06	7.17e-05
SH2D5	318.212	-1.92591	2.93e-65	3.26e-62
SOX8	33.9715	-1.89366	4.74e-09	2.22e-07
ENSG00000267886	150.995	-1.89312	2.96e-12	2.03e-10
ZNF730	58.6009	-1.89157	1.09e-10	6.1e-09
GJB2	7.49667	-1.88181	0.00136134	0.0186905
LINGO1	474.977	-1.86785	1.23e-36	5.05e-34
PLXNA4	844.205	-1.86454	1.8e-58	1.69e-55
SOX3	921.928	-1.85631	1.82e-71	2.37e-68
PROKR1	6.02873	-1.83775	0.0024696	0.0311038
KCNK5	350.568	-1.83368	8.94e-54	7.21e-51
CACNA2D2	119.507	-1.83104	7.52e-18	9.61e-16
ENSG00000279531	35.1536	-1.82731	7.54e-07	2.39e-05
CPEB2	88.0398	-1.82545	1.82e-19	2.58e-17
CNKSR2	7.05632	-1.81122	0.000556576	0.00891245
SLC9A4	4.93655	-1.80971	0.00231908	0.0294224
LRP5L	40.6042	-1.80455	8.64e-13	6.42e-11
KIF17	114.636	-1.79386	4.49e-12	3e-10
MOXD1	77.0556	-1.79281	5.1e-23	1.01e-20
AFAP1L1	51.9311	-1.78392	5.93e-12	3.89e-10
ZNF488	94.1047	-1.77922	1.07e-14	9.46e-13
PLA2R1	13.0631	-1.77078	1.48e-05	0.000354326
CACNA1C	23.8172	-1.76595	4.25e-06	0.000116106
ENSG00000241345	13.3511	-1.74323	0.000354669	0.00600831
SYNE3	24.1869	-1.74323	1.13e-08	4.97e-07
CDK20	20.8075	-1.72414	5e-07	1.64e-05
IFNLR1	52.9848	-1.72412	3.21e-13	2.47e-11
RNF175	25.9289	-1.72194	1.52e-06	4.55e-05
LEMD1	5.8646	-1.71796	0.00334198	0.0398703
RCSD1	10.4691	-1.71403	0.000437373	0.00725184
JMJD8	474.234	-1.7128	2.83e-31	8.59e-29
DAAM2	344.105	-1.70482	6.65e-52	4.71e-49
ENSG00000236673	159.476	-1.69998	1.88e-07	6.6e-06
IRF7	21.1888	-1.69976	5.98e-06	0.000156409
ACKR3	18.2954	-1.698	4.21e-07	1.41e-05
ENSG00000260362	11.1489	-1.69444	0.00184125	0.0242409
MDGA1	25.169	-1.69177	7.84e-06	0.000200199
NKAIN1	161.569	-1.69152	4.96e-35	1.84e-32
NIPAL2	56.7986	-1.68904	1e-12	7.32e-11
EGFL7	231.761	-1.68169	3.38e-24	7.12e-22
MST1R	27.8313	-1.68145	8.55e-06	0.000216167
DIRC3	9.44735	-1.66863	0.000311116	0.00533883
SORBS2	1296.19	-1.66678	4.46e-08	1.77e-06
CDH23	21.6771	-1.6637	2.4e-06	6.87e-05
KCNK12	73.5125	-1.65864	1.44e-16	1.65e-14
SNPH	220.32	-1.65399	5.17e-21	8.28e-19
ANK1	200.619	-1.64884	1.07e-11	6.88e-10
CAPG	310.274	-1.64607	5.68e-39	2.42e-36
LAD1	4.47899	-1.64597	0.00326686	0.0391738
MEGF10	110.969	-1.63306	8.24e-18	1.04e-15
VSTM5	4.70933	-1.62185	0.0040383	0.0464713
COL4A4	11.36	-1.61581	0.000287926	0.00499705
GPAT3	54.2982	-1.60929	5.9e-10	2.99e-08
LINC01405	19.2858	-1.60579	0.000762029	0.0115091
NAV3	212.68	-1.59732	9.93e-15	8.83e-13
GSE1	4855.09	-1.58861	1.48e-08	6.3e-07
FRG1CP	13.5255	-1.58234	0.000220411	0.00394877
MMP25	354.718	-1.58147	2.73e-22	4.98e-20
GABRA3	19.4756	-1.57502	6.07e-05	0.00126933
CCR3	6.98416	-1.57489	0.00107921	0.0154706
LMO1	26.7195	-1.57418	3.04e-06	8.53e-05
LINC00707	44.665	-1.5736	6.42e-06	0.000166406
MARCHF4	159.481	-1.57246	9.11e-07	2.84e-05
ENSG00000257474	160.161	-1.57213	0.00011283	0.00220755
JCAD	708.992	-1.56497	5.18e-53	3.91e-50
OLFML2A	833.648	-1.56361	2.83e-38	1.18e-35
SIRPA	31.3297	-1.56116	5.85e-05	0.00123053
MARCHF11	13.8102	-1.55709	0.000879883	0.0130449
TP53I11	421.523	-1.54941	1.61e-07	5.76e-06
FTLP12	9.23295	-1.54691	0.000297607	0.00513839
CAPN6	8.92238	-1.54248	0.000787924	0.0118527
COL1A1	9617.22	-1.54065	1.67e-91	3.54e-88
GPR158	76.6029	-1.53776	0.000118234	0.0022936
VEPH1	22.551	-1.53602	0.000684503	0.0105842
LMF1	168.507	-1.52743	7.82e-21	1.24e-18
KLHL29	178.546	-1.52714	5.32e-16	5.69e-14
C14orf132	163.721	-1.52473	7.39e-31	2.13e-28
INSYN1-AS1	17.0625	-1.51492	0.00330505	0.0395305
ENSG00000230805	6.65537	-1.51336	0.00122902	0.0171864
LPAR1	155.996	-1.51292	2.77e-17	3.32e-15
ENSG00000282718	8.62799	-1.51283	0.000584317	0.00928675
TLX2	10.6244	-1.51272	0.000331647	0.00564693
ENSG00000251574	6.07903	-1.51191	0.0027817	0.0343781
CYP26B1	26.7884	-1.50998	1.75e-06	5.17e-05
GRB14	71.7509	-1.50857	2.07e-10	1.12e-08
MTARC2	114.991	-1.50312	1.26e-15	1.24e-13
COL13A1	32.7397	-1.49357	6.72e-07	2.15e-05
SLC35D3	29.0105	-1.49041	3.22e-05	0.000714567
DYSF	486.029	-1.48878	1.17e-07	4.34e-06
TNS1	295.539	-1.481	3.7e-14	3.14e-12
SLIT1	151.341	-1.47467	2.03e-14	1.76e-12
ARSI	104.922	-1.45787	1.01e-05	0.000251376
COL12A1	947.292	-1.4554	1.09e-28	2.88e-26
AHNAK2	2329.2	-1.45043	1.8e-05	0.000422515
LRRC10B	25.5684	-1.44528	1.21e-05	0.000296455
BMS1P23	14.3367	-1.43785	0.000455198	0.00746276
KRT19	59.8505	-1.43673	9.45e-05	0.00188699
ISL1	9.44308	-1.43096	0.000868164	0.0129039
ACTN3	157.492	-1.42465	8.93e-06	0.000224931
PAQR5	31.8642	-1.40659	5.79e-08	2.27e-06
CARD11	331.588	-1.39764	1.21e-07	4.47e-06
ENSG00000287453	6.02896	-1.3975	0.00266987	0.0332951
BCL11A	331.435	-1.39465	2.99e-08	1.22e-06
LINC00842	13.8192	-1.39405	0.000168888	0.00314081
NELL2	253.968	-1.39005	1.76e-05	0.000413224
ENSG00000267327	99.6976	-1.38236	3.84e-16	4.22e-14
LIPG	222.229	-1.38016	3.73e-10	1.96e-08
ENSG00000224810	6.1806	-1.37939	0.00361729	0.0423768
MCF2	25.9154	-1.37807	1.59e-05	0.000376976
ZBED6CL	354.411	-1.37628	2.77e-22	5.03e-20
MRPL45P2	95.2773	-1.37535	4.25e-16	4.65e-14
ADGRF2	48.3081	-1.37412	5.58e-06	0.000147438
PPP1R14A	52.0886	-1.37214	1.31e-10	7.25e-09
FBLN2	1655.42	-1.36621	2.36e-12	1.66e-10
PACSIN1	79.3511	-1.36351	7.17e-13	5.35e-11
BEX1	741.013	-1.36288	8.2e-30	2.26e-27
SHISAL1	27.2874	-1.36152	0.000122221	0.00236209
NREP	89.29	-1.3598	2.09e-09	1.01e-07
LINC01503	15.6683	-1.35338	6.52e-05	0.00135307
UNC93B1	604.848	-1.35107	7.36e-15	6.62e-13
LGI2	15.5604	-1.34946	0.000179299	0.00329513
RTN4R	53.636	-1.34307	5.56e-09	2.58e-07
CDH18	38.3259	-1.33744	1.29e-08	5.59e-07
FAM110C	50.6469	-1.33577	3.86e-05	0.000846265
LRRC61	239.437	-1.33323	1.81e-10	9.83e-09
LAMA2	527.105	-1.33247	4.5e-07	1.49e-05
ZDHHC15	64.041	-1.32719	2.17e-11	1.3e-09
GPRASP2	194.053	-1.31741	1.49e-11	9.31e-10
RN7SL381P	33.538	-1.3161	0.000299274	0.00515956
SLC25A26	39.1438	-1.31332	0.000815501	0.0122299
DGKG	23.5017	-1.31313	1.42e-05	0.00034117
FAM184A	119.883	-1.31283	3.03e-18	4.12e-16
ADGRG1	210.036	-1.31118	0.000362164	0.00610956
CLMN	485.21	-1.30873	6.79e-18	8.78e-16
ENSG00000212978	158.429	-1.30548	1.26e-12	9.06e-11
YBX2P2	16.5671	-1.30296	0.000164723	0.00307312
PCDH1	1819.66	-1.29952	0.00205207	0.0266121
GRPR	778.238	-1.29843	4.58e-05	0.00098401
CSDC2	71.6891	-1.29705	0.000155184	0.00292079
PGBD5	222.549	-1.29196	1.65e-17	2.03e-15
CD24P4	30.7166	-1.28886	1.15e-06	3.54e-05
PTH1R	28.9346	-1.2879	2.23e-06	6.44e-05
ENO1P2	10.5769	-1.28717	0.000718117	0.0109663
CD24	6454.85	-1.28337	8.33e-16	8.57e-14
SH3TC2	212.29	-1.27913	1.77e-07	6.29e-06
ZNF197	25.3257	-1.27681	0.00307782	0.0372507
ENSG00000261211	11.3186	-1.27576	0.000512835	0.00831446
MYOZ3	122.533	-1.27111	5.54e-13	4.17e-11
STAT5A	304.497	-1.26864	2.09e-21	3.46e-19
TNFRSF1B	106.033	-1.26683	1.35e-05	0.000328468
KCNQ4	72.9429	-1.26599	1.89e-09	9.17e-08
ISLR2	20.8989	-1.25922	0.000310002	0.00532488
FOXN4	7.65722	-1.25771	0.0028661	0.035106
PLEKHG4	723.225	-1.25708	1.3e-26	3.11e-24
NFE2L3	513.071	-1.25638	1.3e-06	3.95e-05
ADRA2B	7.49169	-1.25384	0.00270002	0.0335459
SGSM1	41.5639	-1.25044	4.23e-08	1.69e-06
ZNF391	67.828	-1.24872	1.49e-05	0.00035738
FN1	16600.6	-1.24658	5.39e-05	0.00113997
CSMD1	49.1955	-1.24112	0.000106379	0.00209489
ENSG00000280058	15.1348	-1.23935	0.00036033	0.00608658
PODN	15.4437	-1.2309	0.000570064	0.00911597
TTC39A	171.912	-1.22919	5.4e-07	1.76e-05
SGPP2	46.9131	-1.22865	6.84e-05	0.00141062
STUM	21.3814	-1.22812	5.55e-05	0.00116805
FZD8	222.816	-1.22301	2.02e-10	1.09e-08
KNDC1	392.252	-1.21418	3.97e-06	0.000109063
NT5E	508.913	-1.21369	8.78e-07	2.75e-05
ENTPD1	63.502	-1.20357	1.98e-06	5.77e-05
TNS4	10.1739	-1.19859	0.00112808	0.0159948
ENSG00000225096	23.9951	-1.18811	0.000940085	0.013763
ICA1	102.24	-1.18717	1.49e-06	4.49e-05
SRCIN1	39.5172	-1.18629	1.59e-05	0.000378487
FABP6	7.21351	-1.1819	0.00309144	0.0373769
WNT11	15.0674	-1.17354	0.00031458	0.00538376
JADE2	2553.02	-1.16961	2.71e-14	2.34e-12
TNFAIP2	53.0482	-1.16917	4.49e-07	1.49e-05
ENSG00000260337	10.4361	-1.16795	0.00114514	0.0162072
IGSF5	18.0597	-1.16514	0.000516775	0.00836676
POLE4	148.335	-1.1599	2.45e-09	1.18e-07
FAM66D	13.1541	-1.15581	0.000537842	0.00864799
CRMP1	45.282	-1.15202	2.97e-06	8.37e-05
CELSR1	578.067	-1.15041	1.87e-07	6.59e-06
TERT	256.756	-1.14988	3.25e-10	1.73e-08
CRYBG1	30.2791	-1.14753	3.91e-06	0.00010761
NRXN2	76.3245	-1.14657	9.34e-08	3.56e-06
TRIM46	120.815	-1.14646	2.09e-05	0.000483461
ANGPT2	36.4471	-1.13959	8.66e-05	0.00174265
ITGA10	23.5733	-1.13845	4.24e-05	0.00092272
P2RY2	22.5381	-1.13641	0.000465	0.00760215
TINAGL1	38.1652	-1.13534	3.29e-06	9.18e-05
ENOSF1	1104.49	-1.13383	4.28e-68	5e-65
CHST4	85.8822	-1.13111	1.03e-07	3.87e-06
MIAT	255.281	-1.12615	6.58e-06	0.000170076
ENSG00000232006	81.5264	-1.12502	1.31e-07	4.79e-06
ARSJ	80.0547	-1.12295	4.97e-07	1.64e-05
RAB11FIP4	414.415	-1.12248	6.01e-10	3.04e-08
CACNA1B	72.9677	-1.11611	3.89e-09	1.84e-07
CUX2	38.1516	-1.11165	4.51e-07	1.5e-05
ENSG00000233393	14.5392	-1.11109	0.00132848	0.0182822
LPIN1	221.683	-1.10478	2.29e-07	7.93e-06
ESRRB	108.461	-1.10133	2.17e-11	1.3e-09
KLF9	47.3398	-1.09963	4.27e-05	0.000927205
ATP8B3	188.31	-1.09757	1.12e-09	5.5e-08
DMKN	564.94	-1.0913	1.45e-07	5.22e-06
ARHGEF16	752.032	-1.08678	4.28e-10	2.23e-08
MGAT3	135.968	-1.08372	3.11e-15	2.97e-13
ARHGAP31	56.4069	-1.07305	1.14e-07	4.24e-06
BMP5	78.6853	-1.06853	7.72e-07	2.44e-05
HS3ST3B1	300.053	-1.06668	5.46e-10	2.8e-08
FGF13	515.095	-1.06357	7.59e-16	7.86e-14
TMC1	30.1955	-1.06266	0.00183442	0.0241645
ARHGEF4	1314.84	-1.05873	1.01e-11	6.53e-10
LDLRAD4	204.446	-1.05514	1.99e-07	6.96e-06
SLC47A1	92.8821	-1.05375	7.67e-12	4.99e-10
APH1B	371.442	-1.05042	8.44e-22	1.45e-19
CCR1	20.953	-1.04795	0.000536765	0.00863661
PCDHGB6	55.3713	-1.04703	1.76e-07	6.25e-06
NPTXR	140.098	-1.04628	8.96e-06	0.000225243
PRRX2	25.9748	-1.04587	0.000264138	0.00462885
GLIPR1L1	227.526	-1.04425	4.01e-14	3.4e-12
ENSG00000277200	23.3691	-1.04191	0.000172423	0.00318561
SLC43A1	316.804	-1.03911	0.00137079	0.0188092
C9orf135	65.6005	-1.03677	3.17e-05	0.000704239
PRKCQ	74.339	-1.03647	6.09e-08	2.38e-06
NDRG2	618.012	-1.03579	6.46e-09	2.96e-07
RIOX1	845.175	-1.03164	9e-16	9.11e-14
LYSMD2	10.7136	-1.03085	0.00219491	0.0281216
LGALS3	61.6694	-1.02988	1.58e-06	4.73e-05
IRX5	274.486	-1.02856	1.18e-20	1.84e-18
ENSG00000224163	20.6605	-1.02708	0.00152148	0.0205633
MRGPRF	306.628	-1.02704	4.37e-05	0.000946842
GALNT6	194.331	-1.02668	2.24e-16	2.52e-14
COL1A2	453.594	-1.02327	5.43e-06	0.000143909
C2orf74	31.4931	-1.02012	6.71e-05	0.00138825
TWIST1	154.489	-1.01954	4.63e-08	1.83e-06
FAIM2	15.7791	-1.01723	0.000862672	0.0128386
CCR7	203.457	-1.01476	2.03e-14	1.76e-12
SYT12	25.2888	-1.01366	8.62e-05	0.00173634
B3GALT5-AS1	163.864	-1.01188	1.04e-13	8.42e-12
TNFRSF25	120.269	-1.01074	4.45e-07	1.48e-05
CDH13	203.778	-1.00824	9.8e-07	3.04e-05
SOD3	119.914	-1.0079	7.97e-06	0.00020322
LINC01339	21.8192	-1.0062	0.000690258	0.0106381
ITPRIP	932.33	-1.00566	3.67e-16	4.05e-14
CCNA1	9.21285	-1.00551	0.00398368	0.0458653
ISM1	68.9574	-1.00337	5.67e-07	1.84e-05
HEY1	125.92	-1.00033	2.23e-05	0.000514771
IGFBP4	1311.74	-0.999108	1.86e-07	6.55e-06
SYPL2	15.2215	-0.997836	0.0028396	0.0349277
ALPG	32.476	-0.997489	0.00432087	0.0491177
USP51	192.785	-0.997245	1.58e-05	0.00037592
DGAT2	52.2969	-0.996085	4.47e-06	0.000121068
FANCF	394.155	-0.99267	1.72e-24	3.66e-22
NT5DC2	4262.64	-0.991737	3.4e-20	5.16e-18
GNAO1	25.4536	-0.989148	0.000107843	0.00212194
PLEKHG5	654.405	-0.988531	3.62e-10	1.91e-08
TSC22D3	162.319	-0.984595	0.00259566	0.0324562
CALHM2	160.703	-0.984061	3.75e-07	1.26e-05
C16orf74	61.7429	-0.982864	0.000382626	0.00641228
SLC1A1	135.34	-0.981421	0.00323202	0.0387759
ADGRB2	37.5892	-0.980348	0.000201904	0.003656
SYNPO2L	54.2473	-0.976014	1.4e-06	4.2e-05
TESMIN	286.171	-0.975731	7.3e-05	0.00149541
LINC01770	26.2709	-0.973914	0.000582563	0.009283
DNAH11	15.0116	-0.963508	0.00268981	0.0334854
JPH1	327.935	-0.963122	9.76e-15	8.72e-13
ENSG00000243004	265.023	-0.961092	0.000264442	0.00463071
MGMT	729.888	-0.960346	1.31e-39	5.9e-37
PICK1	546.316	-0.960306	1.27e-12	9.06e-11
ZNF568	174.358	-0.959895	1.4e-05	0.000339024
OLFML2B	112.989	-0.959147	1.38e-08	5.93e-07
VARS1	34.5979	-0.95882	0.000147046	0.00278682
SERPINE2	3124.25	-0.957475	0.00192463	0.0251687
MAP3K8	91.6718	-0.957083	6.83e-09	3.09e-07
IGFBP6	33.1098	-0.956049	0.000587732	0.00932294
PRXL2B	38.7666	-0.95494	0.0018654	0.024545
RAPGEF5	788.916	-0.949504	5.65e-23	1.1e-20
ENSG00000282012	16.4099	-0.949203	0.00131757	0.0181534
PAX6	137.689	-0.948216	4.22e-07	1.41e-05
VRTN	2222.83	-0.947685	4.2e-42	1.96e-39
MYCL	424.194	-0.941218	4.91e-05	0.00104655
LINC01234	60.8288	-0.936711	7.11e-07	2.27e-05
WNT5B	198.243	-0.935342	6.17e-10	3.1e-08
ZNF114	452.601	-0.933782	3e-20	4.62e-18
RAB6B	260.373	-0.931105	6.03e-13	4.52e-11
MATN1-AS1	12.1981	-0.927796	0.00260716	0.0325825
DOK4	789.053	-0.925289	2.93e-12	2.02e-10
MMP24	972.427	-0.923908	0.00273622	0.0339596
CASP10	331.494	-0.920013	5.35e-15	4.94e-13
ENSG00000276931	26.4365	-0.919952	0.00084054	0.012557
ENSG00000254444	13.2708	-0.919543	0.00284286	0.0349494
MYO5B	369.904	-0.919524	6.8e-23	1.3e-20
CDH3	393.242	-0.918436	0.000163276	0.00305099
NGFR	1552.63	-0.917848	0.000265442	0.00464076
PTGIS	881.395	-0.913092	0.000688769	0.0106361
RGMA	681.047	-0.912329	4.19e-11	2.44e-09
EPB41L4B	204.438	-0.908766	7.06e-05	0.00144916
C6orf132	106.075	-0.90644	0.00107185	0.0153839
SP8	981.829	-0.902561	2.69e-12	1.86e-10
ENSG00000259319	28.3388	-0.892711	0.000515971	0.00835952
SPINT1	89.4638	-0.892229	4.71e-05	0.00101048
ZFAND4	379.609	-0.883544	4.54e-10	2.35e-08
IRF2BPL	1591.98	-0.881187	0.000143072	0.00272127
KIAA0040	730.42	-0.879586	5.41e-06	0.000143725
SMTNL2	209.012	-0.878581	2.71e-11	1.6e-09
PCDHGA9	54.2237	-0.876576	4.96e-05	0.00105482
MYH6	99.6671	-0.873866	1.37e-07	4.97e-06
GPRIN2	25.0148	-0.873195	0.00118327	0.0166671
ENSG00000237517	41.5169	-0.871097	2.57e-05	0.000586068
CLMP	1133.38	-0.868731	5.14e-09	2.39e-07
POU6F2-AS2	69.5759	-0.868146	4.6e-06	0.000124578
SYNPO	722.416	-0.866496	3.9e-05	0.000854964
MEIS3P2	130.822	-0.859587	1.21e-06	3.7e-05
C11orf87	14.0774	-0.854077	0.00319368	0.0383794
ARSD	384.945	-0.853811	2.57e-06	7.33e-05
HDAC9	656.31	-0.849431	2.05e-13	1.61e-11
GNPDA1	1443.89	-0.846798	3.99e-18	5.24e-16
PDE3A	576.83	-0.843347	1.55e-05	0.000369638
LRP11	15.5703	-0.838143	0.00346948	0.0408909
GFAP	30.2287	-0.836914	0.000586875	0.00932108
CCDC149	129.084	-0.836308	1.3e-08	5.6e-07
CITED4	173.121	-0.835753	4.98e-06	0.000133853
ESRG	3750.66	-0.828173	0.00229943	0.0292213
SYNPO2	55.5289	-0.825875	0.00100671	0.0145743
MYO3A	304.089	-0.823038	7.06e-07	2.25e-05
SPARC	9756.71	-0.822763	4.14e-07	1.39e-05
SHISAL2B	21.7758	-0.822719	0.00111602	0.0158815
ENSG00000267055	24.7095	-0.821269	0.00409952	0.0470139
GBGT1	225.056	-0.818695	2.07e-05	0.000479279
ENSG00000264112	378.132	-0.818485	0.0001	0.00197519
ETS1	927.89	-0.818056	6.34e-15	5.75e-13
FAM131B	297.057	-0.817185	2.23e-05	0.000514438
NMRK1	58.1082	-0.816791	0.000582669	0.009283
MLH3	1027.63	-0.815308	1.32e-22	2.48e-20
ADGRL4	179.628	-0.814578	3.97e-08	1.59e-06
DENND6B	117.457	-0.814246	1.06e-06	3.29e-05
SLC22A15	204.943	-0.813832	6.54e-05	0.00135494
CPNE8	190.598	-0.805088	4.41e-06	0.000119879
PDE6G	63.4719	-0.803941	4.2e-06	0.00011496
GLT8D2	46.4575	-0.802608	2.34e-05	0.000537438
TOX	147.984	-0.801371	5.33e-06	0.000141928
TMEM220-AS1	24.0462	-0.801135	0.00130998	0.0180595
SPSB1	352.441	-0.800543	4.71e-09	2.21e-07
TMEM178B	23.3452	-0.798723	0.00102212	0.0147517
DACH1	261.048	-0.797643	0.000189032	0.00344693
KIAA1614	50.5686	-0.795819	0.000212852	0.00383052
ZNF790-AS1	40.431	-0.795742	0.000100436	0.00198119
PRUNE2	236.273	-0.795601	0.000864044	0.0128508
MEGF6	624.506	-0.792502	4.09e-09	1.93e-07
BGN	224.455	-0.787917	1.37e-05	0.000332127
SLCO5A1	81.2528	-0.787237	8.2e-05	0.00166464
USP44	853.269	-0.786359	1.96e-07	6.86e-06
B3GALT5	982.291	-0.785755	9.29e-05	0.00185844
CKMT1A	49.916	-0.783932	3.3e-05	0.000730011
LTBP2	292.553	-0.783023	7.2e-06	0.000184612
ENSG00000273320	16.2774	-0.778273	0.0029151	0.0355327
PLAU	2484.76	-0.77801	0.000141307	0.00269058
KLKB1	68.1262	-0.777787	2.69e-05	0.000611594
MYLIP	778.325	-0.777432	4.74e-15	4.44e-13
LAMC2	215.493	-0.77679	6.36e-05	0.00132303
IL6R	264.047	-0.775695	2.29e-09	1.1e-07
ADORA1	238.618	-0.774425	6.63e-05	0.00137351
PLLP	269.416	-0.771697	2.43e-12	1.7e-10
ENSG00000235152	57.7238	-0.770155	0.00433289	0.0492078
OLFML3	5899.93	-0.769772	1.88e-16	2.14e-14
TFEB	38.1266	-0.769658	0.000200529	0.00363391
DUSP5	851.422	-0.769581	3.19e-05	0.000708424
NMU	26.8983	-0.768526	0.00137174	0.0188112
ANXA3	999.955	-0.768191	0.000741105	0.0112512
LHX6	18.0988	-0.766322	0.00314793	0.0379037
C2CD4C	50.5699	-0.766262	0.000435179	0.00722057
SLC16A5	550.562	-0.765814	1.8e-11	1.11e-09
DPP4	104.311	-0.76534	4.38e-08	1.74e-06
PPIC	256.014	-0.763995	0.000286586	0.00497748
ENSG00000266709	53.1634	-0.763049	0.00189105	0.0248266
IL21R	44.5479	-0.758662	0.000713818	0.010909
FAM43A	186.271	-0.758539	2.78e-08	1.15e-06
SPATA25	33.0335	-0.758038	0.000365268	0.00614781
PDE1B	78.66	-0.75324	0.00252964	0.0317324
FAM149A	99.5148	-0.74947	1.23e-06	3.75e-05
RASGRP4	21.4902	-0.748091	0.00269229	0.0334854
SLC46A1	149.722	-0.741324	4.04e-05	0.000881726
SCN4A	211.724	-0.740604	0.00332254	0.0396788
PRKD1	31.4236	-0.738932	0.00374061	0.0435598
DOC2A	59.0503	-0.735727	4.57e-05	0.0009836
ENDOD1	523.61	-0.732904	5.78e-10	2.94e-08
SLC9A5	148.89	-0.731958	3.83e-08	1.54e-06
CPM	73.1798	-0.73129	0.00058908	0.00933707
JAZF1	260.336	-0.731002	9.04e-08	3.46e-06
FHDC1	550.947	-0.730091	2.59e-11	1.53e-09
ST8SIA2	207.266	-0.729352	0.000970038	0.0141396
SMIM43	33.2168	-0.72551	0.000987923	0.0143556
SCG3	323.685	-0.725252	2.94e-06	8.28e-05
GPR157	355.843	-0.72406	1.5e-05	0.00035805
ATG9B	44.2554	-0.720381	0.000956102	0.01398
HCN4	1060.24	-0.720281	0.00163867	0.0219067
KLF13	338.066	-0.718225	2.02e-15	1.95e-13
PAG1	345.848	-0.717541	8.58e-05	0.00173059
CDKN2A	173.792	-0.717301	3.13e-06	8.75e-05
BIN1	660.438	-0.716283	5.59e-10	2.85e-08
SCGB3A2	77.5691	-0.715666	1.38e-05	0.000333958
NAV1	2327.03	-0.712143	2.05e-13	1.61e-11
CHST3	654.899	-0.712081	2.35e-10	1.27e-08
LYN	2201.2	-0.711866	3.21e-14	2.74e-12
PAOX	53.1961	-0.709933	0.000238668	0.00424934
ZNF469	55.1468	-0.707719	0.00169948	0.0226549
NUDT4	1675.7	-0.704952	5.21e-16	5.59e-14
FBN3	196.071	-0.703428	0.000753917	0.011394
MT2A	1075.34	-0.701791	0.000474587	0.00773638
ADAMTS4	504.981	-0.701623	3.55e-10	1.87e-08
DUSP10	424.142	-0.69803	6.65e-08	2.57e-06
PPP1R16B	559.582	-0.68797	0.000747927	0.0113181
ENSG00000216809	24.8822	-0.687657	0.00311474	0.0376377
GCNT1	498.688	-0.687017	2.02e-06	5.87e-05
ZNF648	184.545	-0.686744	0.00275741	0.0341864
MYO7A	322.251	-0.686711	6.85e-07	2.19e-05
SEC14L5	66.2003	-0.683936	0.000502324	0.00815536
RHOBTB1	240.1	-0.682972	4.52e-08	1.79e-06
ATP6V0E2-AS1	24.9206	-0.682579	0.00226671	0.0288833
CCM2L	58.313	-0.680521	0.00119416	0.0167994
ABCC2	125.538	-0.679729	1.13e-05	0.000279046
ENSG00000224635	54.31	-0.678419	0.000293918	0.0050822
TGFB3	58.8007	-0.678407	0.000206475	0.00372435
SPTBN2	1724.03	-0.676596	0.000305687	0.00526236
DNAH5	74.0143	-0.675182	0.00149328	0.0202877
FRG1BP	159.466	-0.672977	3.69e-07	1.25e-05
MTMR7	43.6432	-0.672872	0.00117261	0.0165459
COL5A1	9889.73	-0.672302	2.24e-08	9.37e-07
CD109	720.262	-0.667265	4.65e-05	0.000999715
CCDC71L	431.688	-0.666381	5.95e-07	1.92e-05
GPRASP1	104.359	-0.665048	3.08e-05	0.000687675
GALNT8	128.143	-0.657153	8.22e-07	2.59e-05
ADCY7	197.959	-0.656571	0.000479036	0.00779349
TRPS1	524.811	-0.655744	1.61e-05	0.000382455
TMEM268	372.237	-0.654376	0.00212909	0.0274435
GRB7	51.3382	-0.654099	0.00368414	0.0430737
CYP1B1	110.826	-0.654042	0.000882453	0.0130593
LY6K	241.371	-0.651639	0.000164315	0.00306795
TNC	10429.8	-0.650353	0.00209328	0.0270416
EFNB1	1776.45	-0.649113	1.89e-05	0.000442927
PARP3	137.07	-0.648446	2.25e-05	0.000519432
NAT8L	1610.54	-0.647701	8e-20	1.16e-17
ARFGEF3	348.4	-0.645761	0.00357288	0.0419196
STK39	996.268	-0.645604	1.41e-12	1e-10
MT1X	721.366	-0.644752	0.00285587	0.0350724
GSTO1	1129.83	-0.644177	5.52e-15	5.09e-13
SYT2	130.665	-0.63844	0.00053279	0.00857854
ITPR2	2087.58	-0.636506	4.17e-21	6.77e-19
MYOCD	957.912	-0.635983	0.000640887	0.0100291
DPY19L2	66.0046	-0.634357	0.000123221	0.00237851
STAMBPL1	131.264	-0.633409	1.7e-06	5.04e-05
DDIT4L	80.5784	-0.632895	0.00123119	0.0172065
RHBDF2	500.905	-0.632657	0.000147972	0.00279856
ENSG00000287839	48.7622	-0.631244	0.00229948	0.0292213
LARGE2	303.951	-0.627822	2.06e-05	0.000479185
LZTS1	3586.99	-0.621032	0.000390251	0.00653538
RASGEF1C	54.3383	-0.616101	0.000720027	0.0109811
PLPPR5	195.576	-0.615658	3.08e-06	8.63e-05
SDHAP3	187.711	-0.615407	2.04e-06	5.93e-05
TRAF3IP2	142.743	-0.613069	3.74e-06	0.000103242
STEAP3	998.066	-0.612848	7.79e-06	0.000199066
EHBP1L1	497.148	-0.612798	7.52e-10	3.78e-08
EHD2	2310.97	-0.612463	3.72e-11	2.18e-09
HOOK1	661.993	-0.610003	3.4e-08	1.37e-06
GABRG2	340.142	-0.605317	1.41e-07	5.11e-06
IFI16	1000.85	-0.603542	4.06e-07	1.36e-05
FLNC	39587	-0.603319	5.73e-08	2.25e-06
NT5M	164.634	-0.601942	7.56e-07	2.39e-05
OCLN	207.241	-0.601279	0.00109896	0.0156769
SYT6	1375.1	-0.599394	0.000249568	0.00439657
PDGFRA	274.489	-0.598577	1.34e-08	5.77e-07
ZNF471	217.532	-0.597723	5.31e-07	1.74e-05
CHST2	341.58	-0.597099	0.00283292	0.0348822
DPP7	63.4832	-0.596718	0.00150976	0.020464
APOBEC3F	88.132	-0.595329	0.000147114	0.00278682
SLC25A27	131.426	-0.593034	8.96e-06	0.000225243
ADAMTS12	669.123	-0.587644	7.82e-08	3e-06
WNT5A	1186.52	-0.585722	6.78e-08	2.62e-06
TRAF1	75.9299	-0.584657	0.000841067	0.012557
SLC18B1	301.763	-0.583311	3.09e-05	0.000689035
LINC00511	179.326	-0.578488	5.75e-06	0.000151083
LPAR3	863.787	-0.577707	0.0010986	0.0156769
CDHR1	66.471	-0.576814	0.00249612	0.0313792
MAOB	126.619	-0.576675	0.00098693	0.01435
TUBB2A	18604.9	-0.574792	5.32e-05	0.00112671
GLIDR	94.3919	-0.573591	0.000130274	0.00250011
CD248	81.3119	-0.572169	0.00438821	0.0497085
NACAD	446.04	-0.570217	4.25e-05	0.000923265
ENSG00000225889	185.975	-0.569355	0.0037346	0.0435114
ZSCAN10	1856.72	-0.568525	0.00156583	0.0210774
TMOD2	116.99	-0.566032	4.06e-05	0.000887066
SYNM	1172.48	-0.565429	4.38e-10	2.28e-08
CLIP2	2067.32	-0.563855	0.000766428	0.0115607
CRABP1	1462.34	-0.563585	2.32e-06	6.68e-05
NLGN3	96.5924	-0.562893	0.00216538	0.0278009
NKAIN4	109.014	-0.560628	0.00115087	0.0162686
GALNT12	172.125	-0.556398	0.00157134	0.0211152
CCDC102A	439.139	-0.556239	0.000590898	0.00935955
STYXL2	111.813	-0.55505	0.00046361	0.00758472
SLC4A3	264.733	-0.555024	0.000791287	0.0118896
ZNF587B	1024.05	-0.552696	0.00115624	0.0163249
FAAH	130.463	-0.551698	0.00209814	0.0270745
S100A11	842.744	-0.550414	3.36e-06	9.36e-05
INA	1250.96	-0.549019	2.43e-05	0.000557162
FBXO41	537.643	-0.546273	0.00122689	0.0171773
TLL2	324.433	-0.544088	3.87e-07	1.3e-05
MFAP3L	1164.74	-0.542456	0.00019804	0.00359717
MARCKS	3463.58	-0.540995	1.89e-11	1.15e-09
KIF26A	2226.69	-0.540294	1.42e-08	6.05e-07
SPP1	16993.7	-0.538748	0.000882782	0.0130593
SLC22A31	95.7899	-0.533299	0.000442061	0.00730885
MYEOV	281.072	-0.531799	0.00306724	0.0371418
SYTL2	546.788	-0.531731	9.92e-07	3.07e-05
GALNT7	1964.13	-0.530528	9.6e-08	3.64e-06
CNN1	459.526	-0.529217	1.36e-06	4.1e-05
RAB42	77.2962	-0.527845	0.0014917	0.020278
GSTA4	552.983	-0.525993	0.000372723	0.00625192
PRSS27	83.6673	-0.52596	0.000525964	0.00848617
EZR	7564.31	-0.525899	0.000538401	0.00865103
CABLES1	991.223	-0.521116	0.00240948	0.0304259
PROCR	444.168	-0.520986	0.000172523	0.00318561
ZBTB42	284.4	-0.520847	0.00225109	0.0287155
ZNF853	381.491	-0.520209	0.000239053	0.00425297
SNCAIP	464.946	-0.51941	1.74e-05	0.000411272
HIP1R	519.569	-0.517746	2.4e-05	0.000550022
PPM1L	821.315	-0.516224	1.97e-11	1.19e-09
ABTB2	888.193	-0.514525	1.12e-09	5.5e-08
CACNA2D1	1133.15	-0.51441	6.61e-06	0.00017063
AZIN2	221.444	-0.513757	6.22e-05	0.00129989
AADAT	263.715	-0.513414	0.00161422	0.0216168
CDH1	134.472	-0.509975	0.00104935	0.0151074
AKAP7	616.48	-0.506873	0.00379363	0.0440894
ANXA1	3358.57	-0.506468	0.000165384	0.00308299
SEZ6L2	1205.32	-0.50624	3.7e-06	0.000102306
MATN3	500.947	-0.502971	0.000660417	0.0102559
RUBCNL	92.8107	-0.502953	0.00232191	0.0294423
STK32C	291.723	-0.50281	0.000492751	0.00801106
AFF2	802.772	-0.501529	0.000959474	0.0140205
SLC30A1	1446.78	-0.501319	0.000454335	0.00745906
KIF5A	585.476	-0.500741	1.39e-05	0.000336531
ENSG00000241494	157.798	-0.499909	0.00294254	0.0357985
IGFBP2	10571.9	-0.498054	0.0010084	0.0145807
ENSG00000257869	99.4826	-0.497633	0.00408579	0.0469024
PRNP	1621.28	-0.496909	1.35e-08	5.82e-07
PHLDA1	4255.48	-0.493874	0.000845811	0.0126117
RNF144B	266.282	-0.493787	4.47e-06	0.000121068
PLEKHF1	98.1902	-0.493165	0.000677715	0.0104862
DENND3	348.832	-0.489547	0.00258274	0.0323119
LRFN4	1092.55	-0.488576	3.63e-10	1.91e-08
ENSG00000268912	69.5868	-0.488191	0.00120654	0.0169532
PPFIA3	443.272	-0.488128	0.000115628	0.00225051
TRIB2	3553.79	-0.487219	0.000197707	0.0035939
APCDD1	844.605	-0.486393	0.0028302	0.0348822
CYP27B1	210.236	-0.486081	0.000921912	0.0135393
ITPK1	121.975	-0.485165	0.000443044	0.00731779
H6PD	1442.92	-0.482009	0.00327792	0.039279
KCNG1	244.952	-0.480244	0.000160739	0.003006
ADAM33	418.449	-0.477517	0.00343625	0.0406155
BTN3A1	169.164	-0.477252	0.000443228	0.00731779
SNAI1	261.336	-0.476891	0.000245208	0.00432955
PHYH	216	-0.47651	5.05e-06	0.000135208
FLII	175.405	-0.474557	1.68e-05	0.000396986
ENG	496.355	-0.473337	0.00344612	0.0406771
MARCHF3	253.135	-0.47242	8.09e-05	0.00164393
NEBL	4925.33	-0.470934	0.00124531	0.017352
ETV1	594.25	-0.469526	3.3e-08	1.34e-06
TBX15	296.528	-0.469225	3.64e-06	0.00010111
ENSG00000170161	93.4859	-0.469094	0.00208812	0.0269898
AFAP1	2173.57	-0.467906	0.00123989	0.0172868
EMID1	290.375	-0.465357	0.00194114	0.0253562
STAC2	67.3517	-0.464353	0.001718	0.0228758
RAI14	3959.12	-0.463357	0.000658858	0.0102442
SEMA4C	2743.22	-0.463202	0.000738475	0.011219
SHISA4	204.478	-0.462917	0.00151888	0.0205516
CD9	2373.47	-0.462336	1.47e-11	9.19e-10
PPM1N	70.7848	-0.461055	0.00362286	0.0424208
SAMD14	105.555	-0.460166	0.000541304	0.00868574
PGM2L1	640.162	-0.459654	8.94e-05	0.00179596
SYN2	109.09	-0.458594	0.000448265	0.00737493
STOML1	111.489	-0.458433	0.000545268	0.00874335
SMYD2	870.15	-0.45805	8.26e-05	0.00167481
NR3C1	815.76	-0.456214	0.000127353	0.0024522
ENSG00000282048	2192.27	-0.455229	5.74e-06	0.000150991
TRIB1	1960.44	-0.455051	2.1e-05	0.000486298
ETS2	793.301	-0.454542	4.8e-05	0.00102809
TAGLN	7722.54	-0.453922	0.000128784	0.00247569
DACT1	2566.71	-0.45384	0.00280641	0.0346653
PCYOX1L	667.856	-0.451236	2.11e-05	0.0004892
EMILIN2	1423.57	-0.449783	2.85e-05	0.000641446
MAP3K1	2187.3	-0.443491	9.38e-13	6.9e-11
POLR3E	145.321	-0.442288	0.00415469	0.0475766
SEMA3E	201.956	-0.442254	0.00431014	0.0490446
ZBTB6	377.826	-0.440571	7.9e-06	0.00020165
PRELID2	261.751	-0.440029	1.64e-05	0.000388919
SH3GL3	221.096	-0.438305	5.03e-05	0.00106702
ERBB2	6989.78	-0.437872	1.54e-13	1.23e-11
IDH1	3498.4	-0.437134	1.96e-05	0.000456738
PRX	413.247	-0.435408	9.87e-07	3.06e-05
NME2	86.4668	-0.435011	0.00128016	0.0177319
ENPP4	396.771	-0.432681	1.48e-05	0.000355369
KLHL4	5699.04	-0.430466	5.2e-12	3.44e-10
TYSND1	533.356	-0.428898	0.00321437	0.0386038
ACAT2	757.636	-0.42555	2.85e-06	8.06e-05
CHSY1	3620.6	-0.423008	0.000656567	0.0102403
NFKB1	801.626	-0.420959	0.00407908	0.0468713
NOS3	252.904	-0.420695	6.35e-05	0.00132116
PITPNC1	1003.66	-0.4164	6.5e-05	0.00134975
ATP1B1	870.916	-0.415689	0.00194319	0.0253688
C3orf18	283.25	-0.414703	0.000132507	0.00253474
TGFB1I1	572.977	-0.414506	0.0020459	0.0265468
NRN1	222.487	-0.413966	0.000317629	0.005428
SCD	32463	-0.413917	6.12e-15	5.57e-13
LARGE1	4658.91	-0.413146	4.32e-11	2.51e-09
SLC39A8	1832.29	-0.412316	1.79e-11	1.11e-09
FBXL13	120.61	-0.411684	0.00319404	0.0383794
TCEA2	452.246	-0.411578	0.000278558	0.0048543
CCND1	26715.7	-0.409854	1.96e-11	1.18e-09
ANGPT1	388.854	-0.405151	0.00369981	0.0432353
RIN3	1086.04	-0.405019	4.84e-05	0.00103551
KDELR3	102.245	-0.404758	0.00365287	0.0427295
FAM174B	1555.42	-0.404687	2.08e-06	6.02e-05
NFKBIA	625.37	-0.404192	7.31e-08	2.81e-06
DCAF4	665.2	-0.403944	0.000173458	0.00320036
CAMKK1	173.41	-0.403018	0.00297581	0.036147
SUMO3	2219.37	-0.4023	5.28e-06	0.000140734
PYGL	2060.78	-0.400987	0.00202256	0.026289
PLCB3	4126.6	-0.400481	6.81e-05	0.0014072
S1PR3	1692.6	-0.399859	0.000438013	0.00725731
HIVEP3	820.136	-0.398911	0.000415992	0.00692678
SARM1	177.734	-0.398421	0.00092565	0.0135737
SEPHS1	5723.99	-0.39768	6.43e-09	2.95e-07
P2RY11	227.379	-0.397232	0.00159887	0.0214358
PPP1R14BP3	216.533	-0.39685	0.000587789	0.00932294
RPSAP15	155.804	-0.396713	0.000822762	0.0123151
SDC3	2092.36	-0.395544	0.000113409	0.00221286
GCNT4	133.14	-0.393749	0.00253214	0.0317468
SPTBN1	21686.3	-0.393446	2.6e-10	1.39e-08
EIF3CL	472.224	-0.390772	3.15e-05	0.00070192
FOXG1	371.998	-0.390579	5.8e-06	0.000152182
SESN3	3889.09	-0.388778	0.000628267	0.0098779
LCLAT1	1113.08	-0.386376	1.12e-08	4.95e-07
CDR2L	1366.51	-0.386253	2.3e-07	7.95e-06
DOCK5	1921.5	-0.383363	2.57e-06	7.33e-05
FNDC10	513.899	-0.383199	0.00139992	0.0191528
RALGPS2	1520.78	-0.382232	0.000496706	0.00806975
ODC1-DT	135.428	-0.381898	0.00413535	0.0473783
GLUL	6143.35	-0.381137	9.67e-08	3.66e-06
SLC13A3	262.808	-0.380666	0.000245589	0.004333
MGST1	792.402	-0.378364	0.00387667	0.0448754
C1orf115	407.24	-0.377843	0.000444624	0.00732533
RRBP1	2198.68	-0.376437	0.000288702	0.00500311
MPP6	3927.27	-0.376073	8.71e-06	0.000219481
KLF6	1847.23	-0.375862	0.000215179	0.00386941
KIF21B	540.254	-0.37544	2.26e-05	0.000520031
PPARGC1B	2184.99	-0.375292	0.000130304	0.00250011
ATP13A2	3090.17	-0.374373	3.49e-07	1.18e-05
ZNF443	130.286	-0.373993	0.00207486	0.0268481
RPL9P7	134.906	-0.373704	0.00176164	0.023377
CYP4V2	319.627	-0.372394	0.00101269	0.0146337
ENSG00000239467	429.858	-0.370976	0.000113121	0.00220939
IRX3	932.417	-0.369109	0.000317189	0.00542445
ITGAV	5658.8	-0.369095	2.36e-07	8.15e-06
ADAM11	275.972	-0.368267	0.000369901	0.00621684
CELSR3	3528.73	-0.367514	2.37e-06	6.82e-05
APOC1	660.445	-0.366957	0.00100044	0.0145015
PAQR8	978.752	-0.366014	0.00382961	0.0444634
CCDC162P	456.054	-0.364292	1.21e-05	0.000296455
ADSS2	2408.3	-0.362639	0.00108674	0.0155596
SFMBT2	457.824	-0.361172	9.73e-05	0.00193439
ZNF132	172.892	-0.36106	0.00119535	0.016806
PVR	1337.62	-0.360458	1.43e-07	5.18e-06
SFXN3	118.494	-0.359983	0.00427519	0.048718
RPS6KA4	946.306	-0.358303	2.77e-05	0.000625081
ATP2A3	356.037	-0.357756	0.000630896	0.00990769
PPM1H	463.79	-0.355975	0.0012365	0.0172602
PGAP4	1830.83	-0.355434	5.24e-06	0.000139922
ZNF572	146.996	-0.352407	0.00132758	0.0182805
CHPT1	642.179	-0.351449	1.64e-06	4.87e-05
ADD2	6026.39	-0.350963	4.96e-06	0.000133362
PERP	2580.43	-0.348131	0.000723257	0.011016
ACSL3	4010.48	-0.347956	4e-08	1.6e-06
BEND3	4804.59	-0.347887	0.00237545	0.030056
VASH2	4973.64	-0.347612	4.4e-11	2.55e-09
SPON2	194.256	-0.346236	0.000994954	0.0144308
DUSP7	978.749	-0.345852	2.72e-06	7.74e-05
CDC42EP3	1833.02	-0.345538	0.00440311	0.0498359
NRG2	331.32	-0.344648	0.00215112	0.027664
BID	326.534	-0.343756	0.00186824	0.0245685
PLBD1	299.092	-0.341564	0.000743551	0.0112737
EEF1B2P3	326.369	-0.340287	6.75e-05	0.00139508
ATP2B4	4645001	-0.340141	7.85e-07	2.48e-05
PPP1R14B	2261.94	-0.340012	6.41e-06	0.000166153
WDR24	634.373	-0.33847	9.48e-06	0.000236759
EMP3	1555.45	-0.337917	1.32e-06	4.01e-05
PCBD2	320.433	-0.335598	0.000238016	0.0042442
BAG1	676.722	-0.335409	2.38e-06	6.84e-05
ANK3	1129.35	-0.335165	1.22e-06	3.72e-05
FJX1	1283.84	-0.334797	3.59e-05	0.00079261
NLN	3601.65	-0.334604	0.000243699	0.00431266
CGNL1	2257.38	-0.334538	0.00201937	0.0262754
TNRC18	3846.66	-0.33301	9.29e-05	0.00185844
MAGI1	3882.88	-0.332284	2.42e-05	0.000554398
TMSB10	3859	-0.331497	0.00181771	0.024012
TEX264	359.797	-0.331153	0.000475195	0.00773638
SERBP1P1	224.815	-0.331088	0.00343743	0.0406155
SUMF2	2414.62	-0.32847	7.63e-05	0.0015568
ENSG00000186076	291.597	-0.328265	0.000349503	0.00593369
TNFRSF12A	2758.03	-0.327653	0.00126363	0.0175446
RGS2	270.419	-0.327294	0.00387852	0.0448754
ODAD2	225.447	-0.324044	0.00374645	0.0436061
TSC22D1	4540.32	-0.323876	3.35e-12	2.28e-10
NKX6-1	640.517	-0.319422	0.000611553	0.00965404
DNMT3B	10785.9	-0.319383	0.000879114	0.0130449
PITPNM3	209.756	-0.318987	0.00283798	0.0349261
SRD5A1	638.806	-0.318747	0.000151031	0.00285179
ACVR2A	653.203	-0.317089	9.13e-05	0.00183051
ERBB3	1163.66	-0.315839	0.000240388	0.00427022
C12orf66	379.633	-0.315425	0.000158015	0.0029669
CCDC85B	643.674	-0.312383	0.000455157	0.00746276
PRKCE	828.545	-0.312332	4.85e-05	0.00103551
PTPN4	2032.75	-0.310607	0.000649955	0.0101574
H2BC13	197.822	-0.310192	0.000459288	0.00751927
C1orf21	2631.94	-0.309048	0.000579726	0.00925781
ZNF232	359.285	-0.308904	0.0019995	0.0260603
MAN2A2	2193.32	-0.308893	0.00122881	0.0171864
MVD	1143.43	-0.308084	0.00252274	0.0316799
WDR18	3105.25	-0.307752	5.72e-07	1.86e-05
KCNMB4	1296.73	-0.306998	3.39e-05	0.000748811
PNP	2555.01	-0.306454	0.00220962	0.0282791
TTLL7	658.091	-0.304738	0.000580466	0.0092633
RN7SL3	1959.07	-0.301653	0.00149908	0.0203488
PALD1	1796.57	-0.298914	0.00028287	0.0049166
PLAT	3167.71	-0.29887	8.58e-05	0.00173059
RTN4	9157.07	-0.298837	1.9e-06	5.57e-05
ZNF512B	2484.34	-0.298614	2.97e-05	0.0006655
ENSG00000258634	734.997	-0.296252	0.00429837	0.0489345
ZBTB47	550.023	-0.294963	0.000130376	0.00250011
YRDC	518.456	-0.294699	0.00112311	0.0159436
USP40	1113.82	-0.293999	0.00291613	0.0355327
RPS6KL1	392.439	-0.293881	0.00297457	0.036147
ELAC2	3955.41	-0.292061	0.00031127	0.00533883
RPSAP58	929.214	-0.290058	0.000952251	0.0139324
ELOVL5	5760.51	-0.289594	0.000884204	0.0130676
OBSL1	3269.16	-0.289149	1.34e-05	0.000327136
ABRACL	635.173	-0.286677	0.00109639	0.0156681
SREBF1	2721.51	-0.286074	0.00032583	0.00555597
GDPD5	1171.24	-0.285873	4.64e-06	0.000125495
ITGA5	2102.28	-0.284637	5.24e-05	0.00111021
INPP5J	336.642	-0.28457	0.00146909	0.0200288
ZNF510	695.016	-0.284018	0.000391373	0.00654734
BLVRA	436.901	-0.283954	0.000708816	0.0108526
ELMO1	1555.94	-0.283877	6.52e-06	0.000168618
CARD10	870.466	-0.283871	0.000241558	0.0042845
CYP51A1	371.475	-0.283766	0.00291477	0.0355327
DAPK1	3717.55	-0.283333	5.42e-05	0.00114531
BCOR	3918.64	-0.28332	0.00359864	0.0422006
ANXA6	4595.41	-0.282386	0.00112537	0.015966
STAT5B	2478.36	-0.282196	1.28e-07	4.68e-06
BBS4	676.593	-0.281424	0.00107759	0.0154569
TMEM177	912.298	-0.279789	0.000708128	0.0108491
CAPN2	6153.83	-0.279277	7.29e-05	0.00149533
XYLT2	1579.85	-0.278984	0.000203439	0.00367525
CASP3	1740.78	-0.277688	0.00146157	0.0199378
LTBP3	345.954	-0.276501	0.00299876	0.0363691
KRT8	13803.1	-0.275388	0.000519638	0.00840148
TGFBR2	658.967	-0.27501	9.05e-05	0.0018162
TTC19	1622.33	-0.274516	1.11e-06	3.43e-05
ANKRD28	2766.51	-0.274413	9.76e-06	0.000242853
DDX58	451.946	-0.27393	0.000963974	0.01406
FASN	50464.9	-0.27311	0.00219263	0.0281077
ZNF124	725.481	-0.272004	0.000358273	0.00606059
ACOT13	534.509	-0.271745	0.000676681	0.0104841
C1QBP	6863.41	-0.270078	0.000689706	0.0106366
TPRN	771.571	-0.269751	0.000705139	0.0108175
TMEM43	1579.47	-0.268503	0.00377132	0.0438737
LRCH1	700.177	-0.264158	0.000657535	0.0102417
ALPL	5087.01	-0.263581	2.73e-06	7.74e-05
MARK1	1055.48	-0.26344	0.000367541	0.00618161
MYBBP1A	5279.77	-0.263056	1.73e-05	0.000409371
KLHL3	530.619	-0.263003	0.000742578	0.0112663
CDKN2AIPNL	1118.28	-0.261297	0.00407405	0.0468365
AFG3L2	3679.27	-0.259631	0.000244291	0.00431988
TKFC	1330.32	-0.259387	0.000452423	0.00743812
RDH11	1200.02	-0.256245	0.000218468	0.00391952
GAREM1	474.432	-0.254078	0.00201843	0.0262754
ROBO1	5268.02	-0.251294	0.000430948	0.00715546
WDR35	1429.74	-0.250877	0.00373226	0.0435114
SH3BP2	1441.21	-0.250547	0.00033061	0.00563338
MRS2	2464.18	-0.250479	0.00051872	0.00839243
SLC25A37	3251.72	-0.249515	0.00248005	0.031194
NET1	2758.42	-0.249173	9.9e-05	0.00196291
NT5C	859.27	-0.249045	0.00280823	0.0346694
RABAC1	460.859	-0.248646	0.0042702	0.0486849
ACAA2	1788.94	-0.247026	8.17e-05	0.0016582
SH3PXD2B	4664.78	-0.246486	9.07e-06	0.000227361
CISD1	379.931	-0.245552	0.00208407	0.0269524
RNF14	794.449	-0.244768	0.00393344	0.0454434
PGD	11138.9	-0.244754	0.00291098	0.0355255
SNX25	873.131	-0.244559	0.00282281	0.034831
NSMAF	1937.85	-0.243982	0.00156104	0.0210372
UBASH3B	876.685	-0.242706	0.000343898	0.00584701
RAPH1	4220.14	-0.242261	0.0028744	0.0351892
FAU	4421.07	-0.240437	0.00354959	0.041709
PHF2	1218.8	-0.233533	0.00065705	0.010241
EIF6	1993.11	-0.233261	0.00111873	0.0159105
ZNF398	3428.87	-0.230875	0.000172334	0.00318561
SCO1	2220.24	-0.23067	0.001097	0.0156681
GJA1	24271	-0.22807	0.00141987	0.019403
TTLL12	4776.76	-0.221018	0.00231253	0.0293552
IPO5	21737.2	-0.220403	0.000290914	0.0050377
MAGEA2	2.35864	-0.220334	0.00037279	0.00625192
POLR1C	745.807	-0.217968	0.00265149	0.0331012
SSH1	3511.12	-0.217547	0.00312609	0.0377179
DUS3L	1084.55	-0.217097	0.00126193	0.0175314
CCT3	11708	-0.213922	0.000410075	0.006838
SMURF2	1760.96	-0.213707	0.00118333	0.0166671
NPRL3	2064.7	-0.2126	0.000632183	0.00991282
NPC1	1755.95	-0.21057	0.00221348	0.028313
USP54	3694.2	-0.209702	0.000109357	0.00214632
HMBS	1226.28	-0.208458	0.00190901	0.0250204
DDX39A	2502.97	-0.204512	0.00209559	0.0270565
DCHS1	4023.73	-0.203376	0.000925995	0.0135737
PRKDC	53914.8	-0.202865	6.14e-06	0.000160015
DHX33	3801.27	-0.20011	0.00202267	0.026289
TUFM	6010.31	-0.195533	0.000198834	0.00360878
NAT10	4247.6	-0.193754	0.00198678	0.0259089
PARVA	1579.33	-0.192471	0.00275995	0.0341997
KPNB1	23751	-0.188112	0.00432286	0.0491177
RABGAP1L	1640.21	-0.185504	0.00235316	0.0297902
LEMD3	1186.14	-0.184535	0.00262197	0.0327501
ENSG00000248347	2.26316	-0.182799	0.00335024	0.0399078
URB1	3925.17	-0.182162	0.00160059	0.0214466
ST3GAL2	3510.02	-0.180812	0.00112075	0.0159294
EXOC6B	3765.16	-0.179081	0.000885793	0.0130828
EXOSC10	3381.1	-0.178933	0.000615603	0.00970488
SCARB1	3228.24	-0.178364	0.00172319	0.0229318
NSUN2	3442.21	-0.17403	0.00195549	0.0255152
OTUD7B	1993.32	-0.17391	0.000817058	0.0122404
CERT1	2369.61	-0.171012	0.00314798	0.0379037
PBX3	1835.16	-0.170045	0.00218488	0.0280237
PIEZO2	3226.22	-0.168956	0.00410825	0.0470909
EIF5	6234.67	-0.168751	0.00436488	0.0494989
EIF2D	1601.88	-0.168185	0.00408208	0.0468828
HADHA	5612.65	-0.165283	0.00177222	0.0234907
SCRN1	11292.6	-0.160269	0.00342408	0.0405397
LARS2	2836.95	-0.157373	0.00306581	0.0371418
CARM1	6326.39	-0.156012	0.00152433	0.0205899
GLRX3	2517.87	-0.151096	0.00157765	0.0211756
IVD	2754.77	-0.148372	0.0033671	0.0400553
ANKRD10	3325.39	-0.144542	0.00417714	0.0477869
TMEM229A	2.04943	-0.138329	0.00164867	0.0220153
ENSG00000231156	2.08038	-0.126411	0.00206175	0.026708
CRYM	3.17634	0.0903043	0.00215211	0.027664
SYCP1	2.31019	0.124213	0.00171627	0.0228657
ENSG00000269993	3.72763	0.12981	0.000415738	0.00692678
ENSG00000280304	2.11425	0.133285	0.00174504	0.0231698
MAVS	10043.3	0.137866	0.00238742	0.0301912
ENSG00000226277	2.79086	0.161201	0.00257299	0.0322071
ENSG00000201047	2.25768	0.162828	0.00421099	0.0480801
PLCXD1	3331.23	0.164673	0.00276462	0.0342394
XPNPEP1	4165.95	0.169204	0.00128526	0.0177922
HOXA-AS3	2.27289	0.169343	0.00386788	0.0448409
CRTC1	2012.65	0.171136	0.00293681	0.0357661
LSG1	2004.48	0.178499	0.000888699	0.0131092
SIPA1L2	9467.64	0.181086	9.46e-05	0.00188763
ANK2	8566.61	0.184038	2e-05	0.000465993
SDC2	3261.42	0.18741	0.00228765	0.0291183
ZNF518B	2905.95	0.192322	4.54e-05	0.000979235
REEP2	1198.79	0.194876	0.00396866	0.0457599
NAB1	2360.53	0.196073	0.0013095	0.0180595
MMP24OS	1256.22	0.196956	0.00346814	0.0408909
CALR	28590.9	0.198824	0.000992141	0.014399
CNOT6	2782.87	0.199272	0.00162668	0.0217713
MYEF2	2962.81	0.201483	0.0001813	0.00332667
JADE3	2018.91	0.20286	0.000122269	0.00236209
GFM1	2279.04	0.204656	0.000425195	0.00706995
NTPCR	1601.49	0.204746	0.00097611	0.0142104
NEMP1	2752.02	0.206059	0.00135567	0.0186236
DLG1	5287.27	0.212916	0.000159021	0.00298102
RALGAPA2	3069.94	0.213384	4.79e-06	0.000129072
RBBP5	1609.51	0.214165	0.00125715	0.0174753
UBE2C	2917.92	0.215027	0.00342378	0.0405397
TPRA1	754.636	0.21693	0.00156984	0.0211071
SRGAP2	3753.59	0.216986	0.00183299	0.0241645
MPHOSPH8	1463.11	0.217931	0.00114834	0.0162427
ITPR1	1995.41	0.224484	0.00117717	0.0166002
FIGNL2	5095.58	0.227634	0.00150493	0.0204103
PRR5L	552.645	0.227764	0.00393957	0.0454693
ADNP2	4892.69	0.229303	0.00029473	0.00509248
SAMD4B	6841.31	0.229783	4.99e-06	0.000133877
DKC1	3316.83	0.232412	0.0020637	0.0267185
FIG4	898.197	0.233595	0.00215962	0.0277454
ENSG00000268362	2697.58	0.235259	0.000909038	0.0133839
DUXAP8	943.452	0.23594	0.000658409	0.0102442
SSR3	6353.6	0.23686	5.62e-06	0.000148163
ZNF106	9293.07	0.236966	4.38e-06	0.000119404
TMEM44	641.937	0.237124	0.00286269	0.0350826
TMEM263	727.204	0.237818	0.00140151	0.0191632
HIPK2	8790.22	0.238606	2.55e-05	0.000581284
ISYNA1	5858.97	0.240077	0.000217947	0.00391318
ARFGAP3	1052.67	0.2416	6.94e-05	0.00142822
MIR1915HG	1768.47	0.244037	0.000912529	0.0134268
ELK1	2682.24	0.244728	0.00387693	0.0448754
RNFT2	1530.51	0.244985	0.00336948	0.0400553
UXS1	1385.05	0.247488	0.000738502	0.011219
ATP11B	2686.34	0.249391	0.000922593	0.0135408
MSL3	1296.68	0.250426	2.27e-05	0.000522661
ZNF70	1440.49	0.250668	3.2e-05	0.00071137
BCLAF3	844.714	0.252522	0.00122333	0.0171582
MID1	2543.46	0.254082	0.000398637	0.00665693
SDHAP1	659.1	0.255478	0.00404305	0.046503
LRRN1	8065.21	0.258243	0.000147274	0.0027876
CCDC50	2958.47	0.258358	0.00238956	0.0302019
BCKDHB	1553.31	0.260213	0.00062084	0.00977426
MIDEAS	1831.89	0.260529	0.00099172	0.014399
ZNF428	792.351	0.261466	0.000749832	0.0113396
ENSG00000015479	582.385	0.262086	0.00338878	0.0402031
EPAS1	3400.61	0.262234	0.000253023	0.00445408
STON2	6223.27	0.262254	0.000457798	0.00750014
TRIM24	11275.3	0.263347	0.00139151	0.0190599
BAX	3396.88	0.263638	0.000200442	0.00363391
PTCH1	4042.54	0.264287	0.000721898	0.0110025
ALG13	1298.74	0.264642	0.00156005	0.021036
SIK2	2905.37	0.265786	1.19e-07	4.4e-06
YIPF1	860.49	0.26811	0.00129425	0.0179059
PLS3	6603.61	0.270934	9.53e-05	0.00189578
C5orf24	738.005	0.270969	0.00277223	0.0342792
CCDC32	384.298	0.272927	0.00234597	0.0297151
SEMA4D	2968.07	0.274353	5.01e-05	0.00106547
DCXR	2114.61	0.274409	0.000172298	0.00318561
SLC35A2	658.12	0.275437	0.000577219	0.00922406
ERCC6	892.14	0.276018	0.00065115	0.0101626
RAI1	1418.58	0.276496	0.000312563	0.00535707
ZNF664	4922.31	0.276623	0.000961263	0.0140379
RB1	2004.84	0.278363	0.00130615	0.0180279
EFNB3	1360.81	0.279308	0.000220436	0.00394877
ACVR1	1948.72	0.280272	0.0027511	0.0341262
NCALD	423.875	0.281362	0.00298479	0.0362373
ENSG00000284428	518.966	0.28195	0.00122307	0.0171582
APOBEC3C	932.101	0.282815	0.00276623	0.0342413
PLXNB1	2739.81	0.283464	1.39e-06	4.2e-05
PC	1868.7	0.283553	0.000440032	0.00728044
NRBP2	911.376	0.286101	0.00382591	0.0444425
UBXN7	6756.89	0.286125	6.15e-10	3.1e-08
INAFM2	1318.76	0.286665	0.00110266	0.0157201
FBRS	1839.95	0.287691	0.000894521	0.0131784
RAMP2	376.38	0.288561	0.00350312	0.0412251
SEL1L3	4521.12	0.292436	1.16e-07	4.31e-06
GOLIM4	2210.99	0.292942	0.00123782	0.0172682
H1-0	12214.7	0.296991	0.00294142	0.0357985
MPP7	454.414	0.297928	0.00113134	0.0160312
PRR14	507.484	0.297954	0.000123791	0.00238754
CLCN2	501.908	0.298925	0.000617258	0.00972441
LARP7	897.035	0.298962	0.00428909	0.0488526
LFNG	769.827	0.300524	0.000196662	0.00357768
SULT1A1	413.714	0.301497	0.00285251	0.0350496
PROSER2	463.095	0.302138	0.000270142	0.00471639
PCCB	3977.33	0.302489	0.0026588	0.0331748
MIX23	453.993	0.302605	0.00253932	0.0318197
SOBP	1399.9	0.30348	0.00154962	0.0209074
EGFEM1P	394.971	0.303662	0.00214716	0.0276461
PPP1R1A	517.788	0.303676	0.00213914	0.0275579
USP11	5471.09	0.305366	8.77e-05	0.00176507
UTP14A	1228	0.307077	0.00230804	0.0293141
CXXC4	402.029	0.307554	0.000788325	0.0118527
POLR2H	1329.88	0.31007	1.36e-05	0.000330304
DNAJC13	4971.89	0.31206	1.33e-07	4.87e-06
MGAT5	5144.38	0.313258	0.000307338	0.00528302
CCNL1	2715.33	0.314433	3.26e-08	1.32e-06
ENSG00000279407	344.718	0.314827	0.00370817	0.0433114
FEZ1	496.022	0.315537	0.00415696	0.0475793
SEC62	1989.3	0.315899	0.0028966	0.0353869
ADAMTS9	4700.09	0.316331	0.00176967	0.0234702
MLF1	553.778	0.316702	1.5e-05	0.00035805
IRAG1	368.741	0.317389	0.00125178	0.0174262
POU2F1	6793.08	0.318263	3.49e-05	0.000770122
CYFIP2	10707.3	0.320006	0.00285756	0.0350748
MXD1	396.754	0.320229	0.00246358	0.0310535
RNF7	1688.86	0.32069	5.24e-07	1.72e-05
NYNRIN	3139.73	0.321295	1.95e-07	6.86e-06
VPS8	2564.25	0.32194	1.51e-05	0.000359727
LRCH3	3992.36	0.323985	6.59e-08	2.55e-06
PDIA5	796.447	0.324012	0.000244749	0.00432471
DNAJC19	540.4	0.324214	0.00112205	0.0159383
MYNN	763.844	0.324765	1.37e-05	0.000333585
ZBED8	280.882	0.325276	0.00151106	0.0204697
SSR4	1392.15	0.325747	3.3e-05	0.000729619
PIGA	641.317	0.326316	0.00252824	0.0317319
TAB3	1336.81	0.326721	0.000165531	0.00308327
SPRY3	223.021	0.327686	0.00288771	0.0353152
SLC48A1	1187.88	0.328046	0.000145907	0.00276845
MMP2	4779.62	0.328141	4.99e-08	1.96e-06
GALNT13	218.739	0.329268	0.00421923	0.0481507
DTNBP1	575.378	0.331095	0.00437432	0.0495819
FBXO45	1288.77	0.332689	1.28e-05	0.000313903
SAMD11	789.062	0.333322	0.00340612	0.0403883
RUBCN	1878.94	0.33342	1.25e-05	0.000306576
GYG2	4640.53	0.333501	1.8e-07	6.36e-06
FBXO25	721.992	0.333696	0.0039723	0.0457793
CDK2AP2	806.527	0.3345	0.000659008	0.0102442
RPL10	35243.1	0.336116	7.62e-05	0.00155638
BMI1	421.072	0.339248	0.000597093	0.00945128
TSPAN9	3610.01	0.339908	0.000363443	0.00612148
IFT80	570.191	0.340168	0.000191818	0.00349501
ZIC3	10028.9	0.340383	8.48e-06	0.000214616
RPL10P16	3362.49	0.340774	1.52e-05	0.000361792
ZSCAN16	119.943	0.340917	0.00371743	0.0433978
ANKRD18A	637.73	0.341115	3.38e-06	9.43e-05
KCNC3	444.704	0.341336	1.64e-05	0.000388919
FYTTD1	1678.53	0.342142	2.71e-08	1.12e-06
ART5	316.052	0.342481	0.000171105	0.00317098
GMPS	9104.13	0.342937	9.8e-07	3.04e-05
PKDCC	3602.76	0.343445	0.00322214	0.0386773
NCBP2	1965.19	0.344236	0.002254	0.0287369
DNAJB11	1238.8	0.344476	1.94e-06	5.66e-05
ZNF595	935.462	0.344775	2.01e-05	0.000467406
SENP2	2411.17	0.344999	0.00203819	0.0264761
TMEM41A	1298.33	0.347164	2.6e-08	1.08e-06
NECTIN3	2596.26	0.35033	4.55e-12	3.03e-10
BACE1	1556.18	0.35058	1.75e-07	6.24e-06
SNX18P3	288.318	0.352219	0.00157561	0.0211604
PNPLA2	3578.8	0.353321	1.9e-05	0.000444087
KLHDC8B	599.143	0.353701	0.000187072	0.00341918
TSPAN18	8269.71	0.355515	0.00125212	0.0174262
TMCC3	313.588	0.355573	0.000707757	0.0108491
GTPBP8	722.645	0.356227	6.4e-06	0.000166153
SORBS1	1763.2	0.356659	0.000416648	0.00693278
MRPL3	4751.92	0.356997	0.000121177	0.00234681
PNPLA3	642.494	0.357557	0.00105296	0.0151501
PCSK6	1167.7	0.357803	0.000540082	0.00867208
SUN2	1059.11	0.359702	9.07e-06	0.000227361
NCK1	1067.47	0.360357	0.0028317	0.0348822
LRIG1	4500.89	0.360394	0.000288662	0.00500311
TSPAN33	1328.24	0.360571	8.67e-07	2.72e-05
RIN2	543.965	0.361324	0.0024796	0.031194
KCNIP2	235.23	0.362557	0.00331137	0.0395677
ABHD3	445.589	0.364019	7.59e-05	0.00155136
IGSF11	214.989	0.364344	0.00178691	0.0236452
YPEL1	452.33	0.365329	3.83e-05	0.0008428
ENSG00000249592	425.366	0.366386	0.00408799	0.0469046
SLAIN1	718.594	0.366896	6.26e-05	0.00130551
RRAGD	1214.91	0.367182	0.000114943	0.00223904
HES1	1610.97	0.367947	1.36e-05	0.000330304
RPRM	744.178	0.369696	4.09e-06	0.000112285
TENT5A	234.788	0.370502	0.00302791	0.0367036
DENND4A	773.212	0.372835	7.48e-05	0.0015298
GABPB2	309.782	0.372895	0.000986254	0.0143491
AMMECR1	1118.97	0.373511	0.00187685	0.024668
TNFRSF10D	1813.81	0.374566	0.00436091	0.0494779
CUL9	862.66	0.374806	1.27e-05	0.000310956
PANCR	160.801	0.375346	0.00250864	0.0315197
GPR162	635.788	0.376244	5.12e-07	1.68e-05
ENSG00000272977	125.001	0.377684	0.00272485	0.0338364
CDH24	1279.3	0.377809	0.000604854	0.00956119
METRN	1139.75	0.380851	4.56e-05	0.0009836
SLC33A1	196.576	0.38108	0.00311623	0.0376377
TRPC1	1317.94	0.382523	0.00147016	0.0200317
BCL6	619.273	0.38287	0.00100626	0.0145743
PECAM1	1294.69	0.383047	7.32e-05	0.00149789
SLC25A43	686.643	0.383857	0.00433769	0.0492384
CHCHD6	560.107	0.384045	0.000627671	0.00987516
TMCC1	2175.46	0.384104	3.48e-09	1.67e-07
SELENOT	1633.39	0.384588	0.0010429	0.0150238
FZD1	1927.59	0.386056	0.00125386	0.01744
PIDD1	1381.03	0.386332	9.48e-06	0.000236759
BCAT2	1408.14	0.387387	2.98e-06	8.4e-05
BMPR1B	240.948	0.388296	0.00018089	0.00332176
MED12L	2412.66	0.388952	0.00063403	0.00993511
EXPH5	213.918	0.392241	0.000718687	0.0109678
INAFM1	198.523	0.393466	0.00438973	0.0497085
RASA2	1494.84	0.394472	6.4e-07	2.06e-05
THBS3-AS1	585.276	0.394676	0.000425725	0.00707375
RAP2B	3761.08	0.394795	5.78e-05	0.001215
EOLA2	715.888	0.394821	2.85e-05	0.000641446
NID1	5228.26	0.394911	5.16e-06	0.00013785
ABHD8	358.877	0.39619	0.00256023	0.0320645
RFX2	490.364	0.396407	0.00039957	0.00666757
ASMTL	2646.47	0.396454	7.76e-06	0.000198606
ASTN2	503.585	0.398427	2.05e-06	5.97e-05
MAP7D3	911.384	0.398619	0.00419543	0.0479259
SUSD6	707.365	0.399357	2.89e-05	0.000648389
ARHGAP29	2506.05	0.399591	0.00360876	0.042298
HERC5	981.196	0.399602	6.11e-08	2.38e-06
WDR17	200.222	0.400903	0.00190668	0.0250052
TP53INP1	1971.49	0.401195	1.1e-13	8.9e-12
FAM86HP	175.404	0.401777	0.000322993	0.00551563
NTN1	5891.01	0.402343	1.98e-08	8.3e-07
DDB2	2098.83	0.402554	4.57e-05	0.00098401
LINC02035	273.714	0.404706	0.00148946	0.0202592
PLS1	1672.71	0.405236	5.24e-12	3.45e-10
TRIM62	1107.36	0.405267	7.1e-09	3.21e-07
ATP1B3	6161.45	0.405473	9.5e-05	0.00189312
CPT1C	179.886	0.405851	0.00177919	0.0235564
GK5	1106.25	0.409038	0.00220188	0.0281954
SP140L	683.965	0.409083	1.07e-07	4.02e-06
CREB3L2	6917.09	0.411044	2.36e-10	1.27e-08
STAG1	2546.79	0.411112	0.00216632	0.0278009
ERO1B	141.393	0.41113	0.00114153	0.0161659
PTPN3	305.776	0.411224	0.0020454	0.0265468
TMLHE	432.344	0.411747	0.000713897	0.010909
PDGFC	609.365	0.415052	6.26e-05	0.00130551
MATN2	2615.3	0.417576	3.63e-05	0.000800387
RAMP2-AS1	189.329	0.418268	0.00223883	0.0285903
ALCAM	932.757	0.418501	3.33e-06	9.3e-05
SRPRB	976.668	0.418624	0.000275989	0.00481489
ACSL4	3896.29	0.419729	1.96e-09	9.47e-08
RPL39P3	447.946	0.421357	0.000258627	0.0045459
GBX2	2444.66	0.421401	1.85e-10	1e-08
PLXND1	17804.3	0.421642	1.77e-05	0.000414931
CRABP2	4666.01	0.426312	5.66e-07	1.84e-05
ENSG00000242622	199.831	0.428068	4.39e-05	0.000948518
MYLK-AS1	150.862	0.428309	0.00149953	0.0203488
WWTR1	1916.27	0.428666	9.74e-06	0.000242655
PKNOX2	578.073	0.428897	0.00343361	0.0406114
DLEU2	274.335	0.429368	0.00329526	0.0394537
TIMMDC1	1703.07	0.430206	5.5e-05	0.00116039
ZNF280C	1928.59	0.431377	2.56e-12	1.79e-10
CNBP	9422.78	0.431504	9.83e-19	1.38e-16
SMARCA1	4487.29	0.431602	3.84e-07	1.29e-05
DISP3	276.374	0.431738	0.00372147	0.0434234
TRIM59	616.788	0.432517	2.59e-08	1.08e-06
IQSEC2	247.769	0.433653	0.000469781	0.0076696
KCTD15	405.229	0.434609	3.85e-05	0.000845216
SLC29A4	722.055	0.434641	1.61e-06	4.8e-05
ARMC8	2300.87	0.435097	8.9e-07	2.78e-05
CDH6	36687	0.436476	0.000703141	0.0107939
RNF43	690.531	0.436754	8.52e-09	3.8e-07
DBR1	697.426	0.436795	0.000727146	0.0110608
ENSG00000272405	331.263	0.436895	0.000667261	0.010345
CLCN4	688.553	0.437598	5.93e-05	0.00124462
ZDHHC23	650.325	0.438645	0.00122637	0.0171773
SOX21	2347.81	0.438789	0.00356524	0.0418509
PHC3	1925.42	0.43912	3.77e-11	2.2e-09
MTUS1	1034.88	0.44027	0.000932084	0.0136544
LAMP2	2221.84	0.440553	9.31e-09	4.14e-07
ALDH6A1	3032.56	0.440685	1.15e-09	5.63e-08
IRAK1	9596.18	0.441223	0.00156938	0.0211071
ATP2C1	3749.85	0.441792	2.41e-12	1.69e-10
ENSG00000260261	383.928	0.442536	0.00148541	0.0202159
MTM1	1044.07	0.44333	2.49e-11	1.48e-09
ST3GAL5	258.398	0.443336	0.000105482	0.00207898
CD99L2	2280.51	0.443695	1.15e-05	0.000284091
CLEC11A	158.033	0.443763	0.000398647	0.00665693
GPM6B	1424.67	0.444788	0.000187563	0.00342547
CMTM8	224.995	0.444805	2.73e-05	0.000618103
PLXNA2	2636.86	0.44551	0.00182882	0.0241316
NPHP3	194.851	0.446155	0.000651154	0.0101626
QTRT2	2337.56	0.446313	3.97e-06	0.0001091
PIK3C2B	2703.2	0.446577	1.1e-05	0.000271809
TFAP2A	11196.7	0.44703	6.74e-09	3.07e-07
ENSG00000274265	101.432	0.447264	0.00145397	0.0198458
SEPTIN6	2260.65	0.447824	1.14e-10	6.39e-09
PWWP3B	276.767	0.448186	0.00311913	0.0376533
TMOD1	424.72	0.448381	2.75e-06	7.78e-05
IQCG	216.381	0.451445	0.00108186	0.0154991
BCAP31	3012.82	0.453772	0.000141343	0.00269058
TMEM187	215.728	0.453825	0.000692216	0.0106542
ENSG00000227712	86.8998	0.457464	0.0043176	0.0491056
PDE4D	4414.49	0.460864	6.62e-09	3.02e-07
LDHD	277.159	0.460988	0.00289638	0.0353869
DOCK11	2091.83	0.46163	6.47e-13	4.84e-11
RRM2B	1631.34	0.463055	8.83e-13	6.53e-11
RYK	2831.03	0.463457	6.58e-15	5.94e-13
GLS2	138.937	0.464881	0.00119257	0.0167871
ZBTB33	1346.77	0.464904	2.62e-05	0.000596232
COX17	344.184	0.465298	8.36e-05	0.00169329
NAA10	585.914	0.465537	7.43e-08	2.85e-06
UBA5	1547.73	0.465592	4.89e-13	3.69e-11
TP53TG1	185.832	0.466573	0.000837336	0.0125172
TYMSOS	123.754	0.467761	0.000660642	0.0102559
TMTC2	535.44	0.468765	0.000362939	0.00611741
STEEP1	1092.08	0.469576	8.19e-06	0.000208037
PRTG	102101	0.47029	7.95e-05	0.0016173
FAM3A	1153.96	0.471064	1.36e-07	4.94e-06
P2RY1	916.574	0.471301	0.000875392	0.013003
GNAZ	261.289	0.471635	0.000143755	0.00273204
RUVBL1	3500.73	0.471949	7.55e-07	2.39e-05
ATG3	1601.37	0.472843	3.58e-07	1.21e-05
HPRT1	1531.07	0.472997	0.000155586	0.002926
FZD3	4464.81	0.474008	0.000313383	0.00536721
STK26	3725.47	0.474876	2.16e-13	1.69e-11
ADAM22	898.199	0.475498	9.68e-10	4.79e-08
ENSG00000214135	695.567	0.475629	2.47e-05	0.000564766
COMMD2	1126.75	0.475646	0.000265611	0.00464076
PROM1	2409.65	0.476181	0.000170396	0.00316132
LAGE3	876.137	0.476989	0.00102719	0.0148157
FIRRE	1992.13	0.478448	0.000158934	0.00298102
SLC7A7	290.934	0.478773	0.000640133	0.010024
SLC9A6	973.218	0.47927	1.4e-05	0.00033762
EML1	4632.21	0.47945	1.21e-08	5.25e-07
CACNB2	241.749	0.480325	0.000153863	0.00289824
COL4A5	3638.82	0.480441	0.000279532	0.00486581
RPL39	9529.11	0.481104	4.75e-09	2.22e-07
SLC25A5-AS1	58.5163	0.481812	0.00205566	0.0266439
NAA50	6484.49	0.481943	0.00315828	0.0380083
MELTF-AS1	78.7761	0.483412	0.00111494	0.0158758
ATP6AP1	3405.65	0.484158	3.47e-08	1.4e-06
ENSG00000207955	73.1486	0.484438	0.00138823	0.0190261
SULT1A2	132.164	0.484999	0.00334396	0.0398736
ENSG00000286909	91.7089	0.485073	0.00352664	0.041481
SLC25A36	4111.13	0.485124	0.00143658	0.0196199
STAG2	6103.97	0.485326	8.82e-09	3.93e-07
VAMP7	953.106	0.486974	5.72e-09	2.65e-07
HMCES	1641.56	0.487281	0.0039793	0.0458373
NEDD9	1031.79	0.49009	1.6e-06	4.78e-05
RNF227	178.363	0.490357	0.000894046	0.0131784
CYCSP6	47.1526	0.49042	0.00348868	0.0410965
COPG1	5731.76	0.49081	1.2e-12	8.64e-11
MBD4	1023.63	0.491696	2.63e-07	9.01e-06
XIAP	1584.86	0.492259	1.51e-07	5.4e-06
BTBD19	152.931	0.494451	0.00164411	0.0219668
DZIP1L	364.242	0.495192	8.49e-05	0.00171599
ZXDC	2590.03	0.495241	4.02e-05	0.00087902
EFNA5	3706.13	0.496662	0.000443875	0.00731814
SPRED2	3643.62	0.496683	4.18e-14	3.53e-12
PIP5K1B	106.396	0.498158	0.00154456	0.0208511
RNF180	203.146	0.499067	2.23e-05	0.000514438
OR7E14P	90.2941	0.499477	0.00240989	0.0304259
ATP8A1	78.3627	0.500663	0.00130211	0.0179935
AAK1	5019.94	0.500702	1.21e-12	8.73e-11
CASZ1	2136.49	0.50215	4.97e-05	0.0010574
RBMX2	561.953	0.502869	6.69e-06	0.000172683
HTATSF1	2234.85	0.503499	4.29e-16	4.67e-14
SPHK1	779.812	0.503537	0.000212367	0.00382473
GSK3B	7369.25	0.504081	5.48e-21	8.73e-19
AIFM1	1639.92	0.504189	2.83e-05	0.00063709
TRIM22	1728	0.50607	0.000108154	0.00212627
CUL4B	3744.78	0.506298	1.01e-10	5.67e-09
NUS1P2	263.54	0.506843	0.000173766	0.00320351
DZIP3	2254.22	0.506888	2.23e-07	7.74e-06
SLC10A3	827.394	0.507387	1.68e-08	7.07e-07
SLC25A5	19075.1	0.507391	3.32e-16	3.68e-14
CBLB	1436.74	0.507534	9.92e-09	4.39e-07
IGFBPL1	11376.3	0.510077	0.000962701	0.0140502
ENSG00000239280	55.7226	0.51074	0.00338811	0.0402031
PABPC4L	152.867	0.511116	0.000466257	0.00761738
MRPS22	974.6	0.511161	3.89e-09	1.84e-07
ATP6V1A	5647.97	0.512468	5.81e-07	1.88e-05
B4GALT4	915.536	0.513103	9.16e-06	0.00022946
NEPRO	2808.27	0.513932	2.93e-08	1.2e-06
ARHGAP6	599.644	0.51528	1.91e-08	8.02e-07
GTF2E1	1497.01	0.515865	6.77e-09	3.07e-07
NBPF20	87.1579	0.517273	0.000345516	0.00587025
ISY1	201.027	0.519698	0.000916471	0.0134763
SERP1	3202.57	0.521078	5.26e-20	7.69e-18
NDUFA1	933.724	0.521455	1.98e-06	5.77e-05
CH17-340M24,3	50.8215	0.521969	0.00346161	0.0408393
UPF3B	388.215	0.521985	8.48e-05	0.00171599
OSBPL11	2112.46	0.523391	6.29e-08	2.44e-06
ZNF148	1781.98	0.524203	5.77e-16	6.08e-14
NUCB2	724.364	0.525838	6.85e-05	0.00141062
FAM50A	1274.44	0.526174	1.27e-07	4.68e-06
RMST	445.949	0.526219	0.00147286	0.0200567
ENSG00000276997	98.2173	0.526314	0.000149876	0.00283228
DES	729.94	0.526334	5.51e-07	1.8e-05
GPR153	831.189	0.526461	3.34e-12	2.28e-10
THOC2	5003.79	0.526916	1.26e-11	8.01e-10
TMEM170B	1157.69	0.527148	1.01e-10	5.7e-09
ZNF385A	923.35	0.529827	2.38e-07	8.18e-06
PLXNA1	13053.6	0.530047	2.21e-11	1.32e-09
ANO2	303.88	0.530274	2.33e-05	0.000535713
ACVR1C	69.9671	0.530327	0.00191637	0.0250887
LINC01138	337.408	0.532715	1.81e-06	5.35e-05
ATR	3094.7	0.533638	6.82e-14	5.6e-12
ZDHHC9	2745.26	0.533658	0.000113137	0.00220939
COPB2	6814.33	0.534254	4.13e-07	1.38e-05
CROT	215.175	0.534442	1.19e-06	3.66e-05
HPS3	2445.35	0.534688	3.32e-08	1.34e-06
TOPBP1	4191.09	0.53842	0.000391525	0.00654734
NUDT16	2777.83	0.539442	1.07e-07	4e-06
SLC35A5	1574.76	0.539544	4.41e-09	2.07e-07
NR4A3	148.516	0.539889	5.94e-05	0.00124462
DLX2	826.607	0.540098	2.87e-05	0.000644189
EHHADH	288.342	0.541455	0.000159508	0.00298535
RNF13	559.158	0.5418	9.01e-13	6.65e-11
GPC4	16168.2	0.54247	0.00389811	0.0450575
PDCD4	570.325	0.543797	1.46e-05	0.000350264
LRRC58	2177.64	0.545801	4.55e-07	1.5e-05
CKM	43.1114	0.546863	0.00245165	0.0309199
CCDC14	3733.23	0.547305	1.08e-09	5.33e-08
DPPA4	220.248	0.547518	1.76e-05	0.000413963
DUBR	334.342	0.548304	0.00247022	0.0311038
CCDC80	1927.61	0.55173	3.03e-08	1.23e-06
LINC01270	115.818	0.552513	0.000522071	0.00842916
NRCAM	2324.07	0.553589	4.31e-06	0.00011766
DNASE1L1	664.056	0.554011	2.13e-06	6.15e-05
RAB7A	6966.13	0.554076	1.21e-16	1.4e-14
VBP1	1433.06	0.556452	0.000195942	0.00356737
TIMP3	2169.17	0.55717	1.06e-08	4.69e-07
LINC00886	60.6848	0.559092	0.000473553	0.00772579
COL21A1	130.49	0.5592	9.24e-05	0.00185
CNKSR1	44.5344	0.560568	0.00288102	0.0352518
SEC61A1	10426.5	0.561742	2.33e-07	8.06e-06
SLC49A4	1115.24	0.564242	3.52e-06	9.79e-05
CFAP44	253.413	0.56441	0.00344483	0.0406771
ENSG00000259203	144.375	0.564741	0.00111187	0.0158418
TPRG1	83.2574	0.56534	0.000116536	0.00226442
ALOX12P2	59.6659	0.565748	0.00190678	0.0250052
RPN1	10038.4	0.567227	1.82e-11	1.12e-09
PLEKHB1	589.182	0.567426	2.98e-08	1.22e-06
NKAPP1	74.2347	0.567864	0.000263329	0.00461813
CLGN	49.6315	0.569948	0.00313473	0.0377831
NEK11	100.04	0.572859	0.00229792	0.0292213
FUNDC2	2119.92	0.574388	2.88e-18	3.97e-16
ENSG00000286504	72.894	0.574849	0.00183376	0.0241645
ARHGAP28	1127.23	0.574948	5.89e-08	2.3e-06
CATSPERG	84.7138	0.575519	0.00025375	0.00446352
HSPBAP1	489.077	0.576168	1.04e-05	0.000258953
FOLR1	486.252	0.576461	9.58e-09	4.25e-07
DDHD1	3150.36	0.576781	3.09e-12	2.11e-10
GXYLT2	389.377	0.579245	0.00109384	0.0156516
TSC22D2	4554.85	0.579921	6.07e-15	5.57e-13
ADAMTS20	94.7446	0.580356	0.00267601	0.0333538
FMN1	402.201	0.580516	6.46e-08	2.51e-06
CLDN19	554.82	0.581902	3.85e-12	2.59e-10
SNX4	1171.72	0.584062	8.48e-09	3.8e-07
NKRF	1503.84	0.585725	6.99e-22	1.22e-19
H1-10	6422.02	0.586784	1.35e-07	4.92e-06
GDI1	5835.57	0.587377	2.95e-05	0.00066068
NKAP	495.841	0.587434	5.5e-11	3.16e-09
PIK3R4	2989.08	0.589495	2.12e-06	6.13e-05
MAGI2-AS3	270.334	0.590182	2.28e-07	7.92e-06
WDR44	1187.29	0.590669	1.36e-11	8.61e-10
IFT122	1312.89	0.591461	5.98e-06	0.000156409
ATP1A1-AS1	69.5763	0.592412	0.00109486	0.0156566
SVEP1	938.701	0.59383	4.92e-20	7.28e-18
PHF6	2883.43	0.595264	0.000109088	0.00214283
THEM6	874.305	0.595586	4.57e-11	2.64e-09
PCDHGC5	214.146	0.595813	0.00169856	0.0226549
KIAA0895	369.201	0.596714	4.8e-11	2.77e-09
NDUFB4	1459.25	0.596878	1.5e-10	8.28e-09
EGR1	2417.59	0.598755	0.000140807	0.00268475
PTPRS	29232.8	0.600552	1.33e-35	5.1e-33
EMD	2552.77	0.601023	0.00105871	0.0152234
IP6K3	357.097	0.601308	0.00243741	0.0307569
ENSG00000286403	521.805	0.602182	0.000239887	0.00426456
LMO7	247.251	0.603294	1.38e-07	5.02e-06
DAPK2	194.026	0.603428	1.45e-05	0.000347874
FGL1	106.127	0.603514	0.000583805	0.00928492
UNC13D	210.859	0.603867	1.07e-05	0.000265665
MAMSTR	143.247	0.605977	5.31e-06	0.000141453
XRN1	2531.57	0.608208	3.41e-15	3.25e-13
POGLUT1	961.104	0.609786	8.53e-17	1e-14
CCDC191	146.727	0.611145	4.38e-05	0.000947246
IQCB1	1506.68	0.61168	8.92e-16	9.08e-14
LNCTAM34A	134.298	0.613069	0.00121488	0.0170601
ENOX2	928.85	0.613571	0.000240841	0.00427502
NRXN3	1470.94	0.613936	3.23e-09	1.55e-07
VMA21	4389.88	0.613941	1.73e-05	0.000409371
HEG1	10461.4	0.615082	2.89e-23	5.79e-21
CLYBL	2038.28	0.615304	0.000217652	0.00391089
CEP19	140.422	0.616236	0.000446806	0.00735611
RAP2C	2309.73	0.616282	6.16e-07	1.98e-05
PABIR2	1345.71	0.619702	0.000566108	0.00905889
MAP3K13	747.032	0.619898	1.34e-07	4.9e-06
ZBTB38	2906.88	0.620403	2.19e-18	3.03e-16
CEP63	847.412	0.621832	9.77e-16	9.85e-14
RYR3	104.368	0.622739	0.000112854	0.00220755
OTX1	203.497	0.623034	6.21e-05	0.00129843
MEIS2	2092.31	0.623331	1.85e-05	0.000433356
MIR29B2CHG	271.981	0.625601	8.56e-05	0.00172881
ENSG00000275468	49.7789	0.626123	0.000582891	0.009283
ELN	28.2046	0.62742	0.00276895	0.0342568
ENSG00000203644	61.6435	0.628158	0.00179726	0.0237553
MTMR1	1760.96	0.628513	1.47e-22	2.73e-20
CYP46A1	431.743	0.629646	0.000631781	0.00991282
NSG1	149.933	0.630294	0.000583609	0.00928492
PRKCG	54.0711	0.630977	0.000263084	0.00461729
CD47	2093.9	0.632035	3.03e-05	0.000677779
DGCR8	3195.8	0.632843	1.38e-05	0.000333958
TMEM44-AS1	142.445	0.633803	4.71e-05	0.00101048
NID2	1150.41	0.63677	1.93e-06	5.66e-05
ENSG00000280195	36.7415	0.636982	0.00378937	0.0440618
ASTE1	545.167	0.637613	8.7e-06	0.000219481
HEYL	137.012	0.637649	1.8e-06	5.31e-05
IDH3G	1761.22	0.638694	1.21e-15	1.2e-13
KIAA1217	3741.78	0.640302	1.06e-14	9.41e-13
LUCAT1	33.1493	0.640467	0.0018809	0.0247073
NFATC2	181.931	0.641036	3.65e-06	0.00010113
DLC1	67.7889	0.641738	0.000182165	0.00333731
MSL2	4013.77	0.641871	6.53e-27	1.59e-24
MECP2	3812	0.641885	1.18e-20	1.84e-18
RPL32P3	884.578	0.643123	1.63e-08	6.88e-07
SLC41A3	1782.14	0.643287	8.32e-09	3.74e-07
GOLGB1	6231.75	0.643859	5.5e-23	1.08e-20
G6PD	5650.74	0.6454	0.000140205	0.00267545
TSHZ3	24.9519	0.64575	0.00395596	0.045636
SPTLC3	446.303	0.646348	1.15e-07	4.28e-06
ENSG00000286116	38.3834	0.647688	0.00178828	0.0236499
ANAPC13	726.448	0.649312	1.54e-10	8.44e-09
ENSG00000247199	28.6791	0.650548	0.00269123	0.0334854
RPS27L	1582.6	0.6517	4.17e-08	1.67e-06
SCUBE3	1304.84	0.653334	1.5e-05	0.00035805
GPC6	582.766	0.653759	0.00066715	0.010345
GAS6-AS1	100.463	0.654206	0.00338187	0.0401822
ACAD9	1763.45	0.655242	4.63e-07	1.53e-05
ENSG00000273102	29.934	0.656087	0.00299708	0.0363676
ABAT	989.584	0.658181	8.59e-10	4.27e-08
H1-10-AS1	140.678	0.661406	6.98e-06	0.000179837
MMGT1	1960.17	0.666095	8.33e-20	1.2e-17
POTEE	948.458	0.668037	8.67e-06	0.000218963
CHI3L2	33.751	0.669061	0.00285952	0.0350805
LTBR	38.9499	0.669584	0.00100808	0.0145807
TMEM106C	551.167	0.673063	0.000138222	0.00264191
CEBPA	47.9063	0.675389	0.00338414	0.0401888
TMEM39A	1833.85	0.676508	1.81e-15	1.76e-13
TENM2	776.754	0.676659	1.4e-09	6.81e-08
PFN2	8535.38	0.67685	2.31e-13	1.79e-11
SLC15A2	150.073	0.677318	1.49e-06	4.49e-05
RTL8C	1954.56	0.679148	1.56e-06	4.66e-05
GRHL3	1009.57	0.680228	8.74e-07	2.74e-05
KCP	338.295	0.680865	1.8e-07	6.36e-06
WDR5B	218.898	0.682516	0.000156471	0.00294027
GLRB	97.8168	0.684469	4.28e-05	0.000927205
CEL	257.204	0.684792	4.68e-08	1.84e-06
SLC7A8	6459.35	0.68637	8.28e-07	2.6e-05
UBE2A	1595.8	0.687983	3.69e-09	1.76e-07
USF3	3997.53	0.68825	8.1e-11	4.61e-09
WNT8B	248.079	0.688835	1.87e-06	5.5e-05
KLK6	57.6933	0.690673	9.45e-05	0.00188699
PPP2R3A	2023.28	0.691281	3.45e-22	6.2e-20
CEP70	830.249	0.69352	2.72e-14	2.34e-12
FBXO16	87.0472	0.694916	6.05e-05	0.00126691
RTL8A	1331.97	0.695789	2.51e-11	1.49e-09
RAP2C-AS1	65.018	0.696115	0.000128373	0.00246982
ABHD10	1055.74	0.699759	2.43e-10	1.3e-08
SEC22A	341.283	0.702514	2.8e-08	1.15e-06
OTX2	827.573	0.702859	0.000138819	0.00265117
IFT57	814.432	0.704936	1.63e-08	6.89e-07
CD82	1160.23	0.705926	3.35e-07	1.14e-05
SKAP2	812.622	0.706256	4.38e-16	4.74e-14
DGKI	728.185	0.70965	1.94e-05	0.000452658
PLSCR4	49.5847	0.709988	0.000529105	0.00853095
LRRC3	812.955	0.711618	1.83e-06	5.39e-05
KPNA1	4555.56	0.714048	1.5e-33	5.01e-31
OCRL	3686.83	0.71447	3.56e-15	3.37e-13
TMEM164	2828.69	0.714654	1.35e-06	4.07e-05
GRAMD1C	173.635	0.71501	0.000262327	0.00460747
TFDP2	5742.9	0.716618	1.15e-14	1.01e-12
PRDM1	392.348	0.719691	3.85e-05	0.000844723
ENSG00000237356	258.6	0.721208	3.49e-06	9.7e-05
NECTIN4	55.6483	0.721803	0.000109607	0.00214942
ATP7A	263.644	0.723619	1.98e-11	1.19e-09
SEMA5B	2274.34	0.724804	3.81e-07	1.28e-05
BEND7	318.56	0.725854	1.76e-14	1.53e-12
FREM1	358.722	0.725868	1.86e-06	5.47e-05
MPP1	935.929	0.728304	1.68e-10	9.21e-09
HOTAIRM1	139.674	0.731186	4.58e-08	1.81e-06
GABRQ	472.015	0.731638	0.00353429	0.0415502
ENSG00000260196	25.8671	0.731914	0.00165072	0.02203
ENSG00000262198	36.4888	0.735097	0.000852954	0.0127101
DRAXIN	9682.53	0.740521	6.43e-35	2.35e-32
NLRC3	146.852	0.744072	1.25e-07	4.61e-06
KLF15	1100	0.745227	2.91e-05	0.000651921
RENBP	317.754	0.747615	1.24e-08	5.38e-07
PLXNB3	143.616	0.748319	1.62e-08	6.85e-07
DYNC1I1	115.362	0.748447	0.000153462	0.00289302
PPM1E	351.467	0.750631	5.19e-18	6.78e-16
PTCHD4	832.408	0.750874	0.00221986	0.0283635
MCHR1	123.059	0.752115	5.68e-06	0.000149656
GATA2-AS1	35.5147	0.755546	0.000235867	0.00420908
TAC3	187.348	0.757963	0.000232357	0.00415278
FAS	181.053	0.758693	6.56e-11	3.76e-09
BTG2	383.727	0.759215	2.71e-05	0.000614062
ATP2A1	70.9408	0.761713	0.000179152	0.00329502
FAM117A	1987.75	0.762955	2.46e-08	1.03e-06
BCORL1	3779.78	0.76418	1.34e-08	5.76e-07
GASK1B	81.4524	0.76481	1.42e-05	0.00034117
XPNPEP2	37.4451	0.765124	0.00127994	0.0177319
BIN2	33.8124	0.766421	0.000687526	0.010624
FGF22	24.1907	0.767658	0.001265	0.0175532
GAL3ST1	82.0976	0.772727	1.08e-05	0.000266565
PITX2	420.712	0.772897	5.72e-17	6.8e-15
ADCY9	133.153	0.775341	7.04e-05	0.00144674
POTEF	793.692	0.778153	3.61e-15	3.41e-13
GPC3	3570.32	0.779106	5.03e-17	6.01e-15
FAR2P4	416.435	0.782236	2.74e-06	7.76e-05
TIFA	52.2705	0.784331	0.00173502	0.023076
CDV3	9864.49	0.789788	1.79e-33	5.89e-31
LINC00475	14.9212	0.79008	0.00388074	0.0448788
GRM7	36.118	0.794764	0.00054894	0.0087962
AGT	66.7167	0.794924	0.00290189	0.0354331
MBNL2	253.252	0.795714	0.000184544	0.00337561
ENSG00000287002	23.2729	0.796574	0.00139641	0.0191158
ID2	3070.79	0.796954	3.46e-10	1.83e-08
ZIC1	799.137	0.800087	3.42e-12	2.32e-10
ENSG00000279333	26.4914	0.804616	0.00115613	0.0163249
GATM	379.704	0.805408	5.24e-20	7.69e-18
CSF1R	59.3731	0.805477	0.000324718	0.00554105
CDX2	333.987	0.808154	0.000794388	0.0119286
FGF23	68.7186	0.808765	3.04e-05	0.000678721
PABIR3	229.461	0.808931	3.73e-09	1.77e-07
LRCH2	333.692	0.810888	2.18e-13	1.7e-11
MSX2	3781.17	0.816155	6.29e-14	5.2e-12
MYH15	50.2842	0.816478	0.00133551	0.0183681
TRAC	174.324	0.819034	5.06e-06	0.000135312
SPICE1	127.481	0.819261	2.82e-05	0.000635953
NLRP1	56.5677	0.819873	3.71e-05	0.000816718
ILDR2	2866.21	0.820872	1.97e-07	6.89e-06
NMNAT2	1619.83	0.821588	0.00201183	0.0262064
SPN	304.684	0.824424	5.65e-07	1.84e-05
PRR36	653.21	0.826678	2.23e-13	1.73e-11
TSPAN11	374.693	0.828819	1.27e-08	5.49e-07
ERMN	44.9278	0.829209	0.000170315	0.00316132
LINC01411	84.2524	0.832295	8.3e-07	2.61e-05
SPDYC	28.6604	0.832828	0.00214947	0.0276606
COLEC12	436.056	0.834505	2.23e-23	4.49e-21
PURPL	2190.68	0.837162	0.000238332	0.00424659
ACP5	43.6994	0.842808	6.32e-05	0.00131591
GRIN3B	68.9186	0.844974	8.38e-06	0.000212284
ENSG00000288048	21.0896	0.850504	0.0019334	0.0252692
ARHGAP4	75.8552	0.850604	9.96e-05	0.00197001
DISP2	26.6694	0.85178	0.000808477	0.0121323
LAMP5	575.343	0.852941	1.69e-06	5.01e-05
ITGA9	426.066	0.853075	1.43e-15	1.4e-13
SRPX2	54.509	0.85428	0.000604464	0.00956119
ENSG00000283638	525.122	0.859759	7.35e-07	2.34e-05
ENSG00000230922	28.7611	0.860283	0.000362212	0.00610956
PXYLP1	1706.74	0.864161	1.23e-15	1.22e-13
TMEM204	69.8136	0.864228	3.86e-06	0.000106396
OTULINL	38.9701	0.865008	0.000843517	0.0125855
PRRG2	79.0832	0.865993	2.42e-07	8.32e-06
IDS	955.53	0.866095	2.57e-27	6.33e-25
FMR1	3067.38	0.870202	2.52e-33	8.17e-31
ZNF275	1964.68	0.87183	3.53e-42	1.69e-39
FAT3	998.969	0.873737	1.75e-10	9.55e-09
TMEM88B	56.7081	0.874116	4.02e-05	0.00087999
SERPINB9	5512.91	0.87585	1.15e-07	4.28e-06
TEX37	34.9131	0.882203	0.000888585	0.0131092
NCR3LG1	243.972	0.883937	1.9e-11	1.16e-09
GPR160	177.458	0.884238	6.36e-06	0.000165367
ENSG00000286058	403.367	0.886211	2.5e-08	1.04e-06
IGSF1	1192.49	0.886737	1.7e-25	3.86e-23
HHIPL2	1026.29	0.891006	2.39e-16	2.67e-14
AMOT	2273.57	0.894859	6.83e-36	2.75e-33
MEIS1	654.85	0.899439	7.72e-10	3.87e-08
JAM2	11.8789	0.902421	0.00393761	0.0454691
ANKRD65	29.7708	0.913188	0.00157952	0.0211886
ZMAT3	3034.49	0.915053	9.16e-08	3.5e-06
LINC01285	88.4076	0.917097	3e-06	8.44e-05
ENSG00000241489	27.6478	0.918526	0.000354581	0.00600831
CD4	425.87	0.924226	5.31e-07	1.74e-05
FAR2P1	136.842	0.924903	1.13e-08	4.97e-07
CCKBR	110.539	0.926975	2.61e-08	1.08e-06
ARL4C	1686.51	0.928264	8.85e-14	7.21e-12
ARHGAP24	84.0793	0.928464	2.09e-07	7.3e-06
PPARA	652.689	0.928588	0.000112345	0.00220126
PCDHB13	40.0995	0.930139	5.95e-06	0.000155983
LINC02082	17.9415	0.930419	0.000775749	0.0116862
ESRRG	121.152	0.933943	0.00013134	0.00251639
TLE4	1806.26	0.934571	1.55e-22	2.85e-20
IL32	144.247	0.938912	1.56e-08	6.63e-07
SIGLEC14	45.3091	0.944008	2.58e-05	0.000588236
MLKL	10.4336	0.94627	0.00418648	0.0478515
CD226	20.162	0.9472	0.00383178	0.0444665
PLAC1	46.8846	0.949644	0.000120704	0.00233958
PPARGC1A	255.143	0.950053	1.25e-07	4.61e-06
PTX3	23.0063	0.950351	0.00191764	0.0250912
TBC1D10C	68.1064	0.951333	2.79e-06	7.88e-05
LONRF3	78.2075	0.953032	0.000113704	0.00221675
SLC15A3	101.895	0.955674	1.57e-09	7.6e-08
GREB1L	8812.33	0.956284	1.9e-30	5.29e-28
CRYAB	298.688	0.958903	5.38e-16	5.72e-14
HS6ST2	2569.7	0.959994	3.76e-20	5.65e-18
ZFHX3	2701.18	0.970009	4.4e-21	7.1e-19
BAALC	112.042	0.972177	4.8e-06	0.00012921
TMEM185A	596.066	0.974527	4.07e-22	7.28e-20
WNT8A	458.865	0.978783	5.52e-09	2.56e-07
CYP7B1	428.663	0.97968	1.01e-05	0.000251332
APLP1	575.2	0.983714	1.52e-23	3.09e-21
CCDC152	293.229	0.988011	3.43e-20	5.18e-18
FBLN7	356.933	0.992444	0.000307203	0.00528302
ENSG00000265174	18.2613	0.996719	0.00211533	0.0272812
PLXNC1	1181.75	0.99806	9.07e-36	3.54e-33
KCNAB1	12.4838	0.998854	0.00327898	0.039279
PPEF1	11.6097	1.00427	0.00308278	0.0372914
THPO	166.885	1.00725	4.83e-10	2.49e-08
PCDH19	493.597	1.00968	1.34e-22	2.5e-20
ANXA9	237.832	1.01119	3.72e-11	2.18e-09
CCDC160	151.519	1.01213	1.25e-08	5.45e-07
ENSG00000269982	16.4996	1.01591	0.00122664	0.0171773
PDZK1	11.7422	1.02599	0.00156243	0.0210438
TNFRSF10C	562.893	1.027	7.23e-28	1.82e-25
FMR1-IT1	14.9238	1.03209	0.000879772	0.0130449
CELP	131.047	1.0354	8.83e-11	5.01e-09
NXF3	28.0494	1.03979	0.00296974	0.0361107
LNC-LBCS	151.664	1.04158	3.88e-10	2.03e-08
SYNGR4	33.6326	1.04882	0.000690935	0.0106415
PPP1R14C	33.0258	1.04946	0.00123285	0.0172194
LINC00632	248.033	1.05052	3.74e-18	4.99e-16
KCND1	406.372	1.05407	4.34e-28	1.12e-25
PROC	57.1822	1.05646	0.00151973	0.0205516
CAPN3	24.9863	1.05718	0.000122139	0.00236209
SPSB4	7120.82	1.05993	7.47e-28	1.86e-25
CYYR1	456.506	1.06003	4.7e-06	0.000126754
ZAP70	37.2749	1.06338	0.000773941	0.0116665
ACTA2	1022.09	1.0666	5.03e-39	2.18e-36
RPL39P5	10.7159	1.07929	0.00386388	0.0448168
LINC00894	327.578	1.08084	9.53e-13	6.99e-11
PCDH11X	311.991	1.08639	0.000631009	0.00990769
SOX10	172.682	1.08949	1.13e-17	1.42e-15
ENSG00000286650	15.3217	1.09175	0.0006941	0.0106762
NCEH1	1028.95	1.09245	7.46e-22	1.29e-19
COL2A1	6002.11	1.09478	6.76e-11	3.87e-09
TEX41	9.16871	1.09569	0.00319156	0.0383794
ENSG00000282478	30.8348	1.09787	4.12e-06	0.000112909
MYO3B	167.59	1.09943	2.93e-12	2.02e-10
C19orf38	23.0835	1.1015	8.98e-05	0.00180331
ENSG00000229962	14.1868	1.10242	0.000702629	0.0107932
LINC02814	11.7274	1.12116	0.0015149	0.02051
NPC1L1	122.799	1.12477	2.99e-15	2.87e-13
CRB2	1578.37	1.12649	2.26e-07	7.86e-06
ENSG00000254855	10.0242	1.12898	0.00233118	0.0295439
RFLNA	202.243	1.13163	1.11e-06	3.42e-05
SLFN13	13.4813	1.13239	0.00333383	0.0397933
ENSG00000279147	9.79452	1.13367	0.00330499	0.0395305
ZIC4	67.5874	1.13393	8.13e-07	2.56e-05
LINC01145	98.6128	1.13407	1.49e-10	8.24e-09
TNNC2	30.2654	1.13488	9.64e-06	0.000240521
CSMD3	105.214	1.13795	9.52e-07	2.96e-05
KCND2	204.527	1.13885	1.81e-11	1.12e-09
NRK	98.4504	1.14197	1.04e-07	3.91e-06
ENSG00000281571	15.7163	1.14207	0.000281204	0.00489127
ENSG00000214210	9.88719	1.14499	0.00331154	0.0395677
POU3F1	8.14836	1.14568	0.00342851	0.0405715
MIR205HG	712.966	1.14604	7.81e-12	5.05e-10
SLC8A1	41.3713	1.14716	2.58e-05	0.000588236
LANCL3	14.1025	1.14898	0.000614784	0.0096985
BOC	3026.89	1.16697	2.52e-15	2.42e-13
ENSG00000278905	13.9446	1.17081	0.000764633	0.011541
HOXA1	178.779	1.17115	4.42e-12	2.96e-10
KAT2B	88.6855	1.17939	9.51e-10	4.71e-08
PRKAR1B-AS1	17.615	1.18301	0.000203066	0.00367135
LNX1	243.075	1.18442	6.56e-07	2.1e-05
POTEJ	21.5109	1.18485	0.00017435	0.00321175
APOL1	11.9493	1.19042	0.00182666	0.0241167
CYBB	27.5593	1.19269	4.92e-05	0.00104739
ENSG00000287385	52.0874	1.19366	6.49e-05	0.00134878
OVCH2	15.4039	1.1976	0.000837047	0.0125172
C10orf62	11.1711	1.19868	0.00127253	0.0176472
HOGA1	97.7479	1.20093	9.58e-08	3.64e-06
LINC02036	33.5032	1.20399	4.66e-06	0.000125951
PRF1	12.4289	1.21194	0.000817248	0.0122404
LMNTD1	8.1017	1.21585	0.0022858	0.0291107
HGD	6.69082	1.21852	0.00426549	0.0486548
NR2F1	1512.15	1.22184	6.12e-06	0.000159616
PLIN5	344.393	1.22526	1.12e-30	3.2e-28
ENSG00000251095	52.0421	1.22604	1.34e-05	0.000326556
S100A1	46.4327	1.23603	1.73e-07	6.18e-06
APC2	111.756	1.24109	2.01e-15	1.95e-13
PTPN7	9.05917	1.24263	0.00177485	0.0235123
TAGLN3	607.26	1.24487	7.88e-18	1e-15
PRAM1	20.9693	1.24944	0.000100316	0.0019805
LINC02048	13.5716	1.26675	0.000372333	0.00625192
EFCC1	103.343	1.26978	3.22e-13	2.47e-11
XK	646.541	1.27713	1.71e-15	1.67e-13
LINC02212	13.4921	1.27778	0.00313273	0.0377784
EOLA1	310.14	1.28131	6.2e-22	1.09e-19
DNAH8	6.19049	1.28269	0.00334807	0.0399022
ENSG00000258623	20.5806	1.28829	5.88e-05	0.00123485
SCML4	14.3349	1.28915	0.00106507	0.0152961
ENSG00000286529	5.70345	1.29103	0.00349873	0.0411941
NR2F1-AS1	155.006	1.29746	2.99e-05	0.000668228
PHF21B	181.271	1.30722	6.81e-07	2.18e-05
NRG1	163.513	1.31568	1.24e-05	0.000304814
ENSG00000233817	6.79317	1.31686	0.00286149	0.0350826
LIMS2	260.552	1.32533	1.37e-11	8.62e-10
PRSS12	296.263	1.33279	2.49e-31	7.66e-29
BCO2	10.9935	1.33282	0.000700668	0.0107701
KIRREL2	13.2275	1.33286	0.000300265	0.00517283
ZNF503-AS2	14.8764	1.33443	0.000184154	0.00337111
GATA3	143.946	1.33871	1.45e-16	1.66e-14
RNF157	922.872	1.35683	5.17e-12	3.42e-10
ABCA4	713.156	1.37085	2.31e-10	1.25e-08
ADAP2	148.341	1.37721	3.07e-11	1.81e-09
ENSG00000259038	17.8554	1.37742	0.000159276	0.0029834
ENSG00000258168	84.3634	1.37916	1.07e-07	4e-06
ABCG2	1097.06	1.38925	6.17e-29	1.64e-26
ENSG00000204929	7.7922	1.3925	0.00134157	0.0184407
MEI1	29.5989	1.40623	2.75e-05	0.000621172
TRMT9B	36.7007	1.40784	1.29e-06	3.93e-05
ENSG00000235779	12.6843	1.41985	0.00269838	0.0335434
ETV3L	7.76754	1.42054	0.000971478	0.0141518
CNRIP1	29.7632	1.42256	1.69e-06	5.02e-05
ENSG00000228496	36.367	1.43429	2.53e-05	0.000578546
LAT2	18.6836	1.43632	0.000231935	0.00414841
ZNF503	274.429	1.43955	5.31e-31	1.55e-28
ONECUT1	174.69	1.43979	5.32e-10	2.74e-08
ENSG00000226965	14.095	1.44214	5.09e-05	0.00108027
GPR141	34.4197	1.44287	6.46e-09	2.96e-07
LINC01894	12.305	1.44316	0.000206017	0.00371895
RNF157-AS1	21.2408	1.44484	2.73e-05	0.000618223
SLITRK6	17.4487	1.45277	0.000249068	0.00439106
SRARP	30.7672	1.45516	2.42e-06	6.94e-05
ENSG00000238034	103.883	1.45589	3.21e-14	2.74e-12
ENSG00000236212	9.34927	1.46297	0.000475136	0.00773638
ENSG00000286531	5.41363	1.46825	0.00341254	0.040444
ALS2CL	257.226	1.47238	1.07e-11	6.88e-10
PPP2R2C	19.5018	1.47397	5.49e-06	0.000145392
BEND3P2	6.81018	1.48127	0.00364953	0.0427118
OLFML1	115.383	1.49454	2.72e-17	3.28e-15
PRLR	256.019	1.49783	4.8e-09	2.24e-07
ENSG00000267385	98.8661	1.50064	9.4e-14	7.64e-12
DNAJC5B	5.96391	1.50428	0.00282438	0.034832
MBNL3	2739.19	1.51764	9.18e-17	1.07e-14
HOXA4	46.5086	1.52006	1.47e-08	6.26e-07
ENSG00000177359	20.2272	1.52078	2.73e-06	7.74e-05
TRAJ25	5.11284	1.53437	0.00387779	0.0448754
LINC00893	28.6658	1.54529	9.9e-09	4.39e-07
ATP8B4	32.4157	1.56689	1.09e-06	3.38e-05
NLRP4	13.6039	1.56815	0.000124613	0.00240142
ALDH1L1	21.3233	1.57455	1.22e-06	3.72e-05
HOXA-AS2	111.639	1.57563	1.2e-13	9.66e-12
ENSG00000285554	10.3136	1.57696	0.000210239	0.00378933
TAFA4	316.798	1.58341	3.57e-24	7.47e-22
HOXA3	760.257	1.5918	4.17e-22	7.39e-20
LINC00499	10.9193	1.61072	0.00130183	0.0179935
SPATA21	15.2293	1.61934	9.17e-06	0.000229518
PCDHAC1	19.1549	1.62569	7.87e-05	0.00160454
WNT3A	10.7803	1.64473	0.000188043	0.00343157
TMEM150C	77.5406	1.65144	4.98e-14	4.16e-12
ATOH8	200.734	1.67056	7.01e-17	8.28e-15
MYH16	9.95345	1.67843	0.00022485	0.00402476
ENSG00000287550	9.24147	1.68198	0.000504301	0.00818177
CCDC9B	65.044	1.68213	1.5e-17	1.84e-15
LINC02580	32.4801	1.68359	3e-07	1.03e-05
SLC30A4	26.9413	1.69657	1.49e-07	5.34e-06
LINC01399	9.47006	1.70205	0.000293347	0.00507608
WNT1	200.468	1.70264	1.17e-19	1.66e-17
CFAP92	179.54	1.70752	5.77e-32	1.83e-29
PCDHAC2	99.5441	1.70962	3.46e-12	2.34e-10
PRKG1	564.164	1.70963	1.34e-21	2.28e-19
FRMPD2	82.1443	1.71451	2.59e-16	2.89e-14
EPHA1	25.7403	1.72421	0.000713324	0.010909
ALKAL2	37.6744	1.74302	5.74e-06	0.000150991
CPE	4388.03	1.74924	6.04e-113	1.77e-109
TTC24	9.52518	1.74941	0.000532113	0.00857354
GPA33	123.602	1.75957	3.28e-05	0.000726992
HOXA2	118.051	1.76964	1.13e-12	8.21e-11
POSTN	832.952	1.77648	1.22e-24	2.62e-22
SLFN11	806.491	1.77693	3.63e-13	2.77e-11
ENSG00000288022	30.6803	1.78057	4.09e-08	1.63e-06
LINC00518	10.7734	1.78721	0.00163196	0.0218295
SLIT2	56.7599	1.80969	4.54e-15	4.27e-13
ENSG00000272468	8.24498	1.8131	0.00221968	0.0283635
MUC19	100.532	1.81562	3.88e-18	5.13e-16
ENSG00000286406	33.0836	1.83671	3.44e-10	1.83e-08
DOK5	9.24216	1.83985	7.12e-05	0.00146108
ENSG00000286868	25.4883	1.8562	2.76e-08	1.14e-06
PLIN4	377.41	1.86026	9.67e-11	5.46e-09
SGCA	249.908	1.89581	1.54e-43	7.85e-41
IL22RA1	19.8154	1.89716	3.7e-06	0.000102306
ENSG00000255801	18.0027	1.89767	0.000169073	0.00314174
ENSG00000229425	14.6884	1.89874	9.9e-05	0.00196291
SLA2	24.7528	1.90123	1.8e-07	6.37e-06
CLEC4E	32.657	1.90435	1.16e-06	3.55e-05
SLC9A9	58.8146	1.90853	1e-05	0.000249368
LRP2	2031.84	1.9199	1.02e-07	3.87e-06
UROC1	3.69073	1.92267	0.00336833	0.0400553
ABCB4	35.0825	1.92698	4.97e-10	2.56e-08
LGI1	65.1032	1.92766	6.72e-18	8.73e-16
PSTPIP1	16.3135	1.93686	4.25e-05	0.00092396
RNF112	37.4672	1.95667	1.62e-11	1e-09
NR5A1	26.806	1.96688	1.04e-09	5.11e-08
ENSG00000238276	7.07884	1.97249	0.000337424	0.00574112
LINC02323	18.1584	1.97267	2.1e-07	7.32e-06
PDE5A	206.487	1.99587	8.17e-58	7.08e-55
HOXA5	40.1498	1.9962	1.42e-14	1.25e-12
LDLRAD2	13.5633	2.00938	5.57e-06	0.000147401
SEMA3D	27.9176	2.01652	2.99e-08	1.22e-06
PRDM12	17.2708	2.01761	5.59e-06	0.000147562
TMEM139	19.4398	2.01783	5.83e-07	1.89e-05
EPHA3	2522.64	2.03889	2.61e-12	1.81e-10
[truncated: 67 more rows]
