# Supplementary material for: DGCR8 haploinsufficiency leads to primate-specific RNA dysregulation and pluripotency defects
Source: Nucleic Acids Res. Author manuscript; Available in PMC 2025 Mar 26. (PMC11941479; doi:10.1093/nar/gkaf197)
Supplement: Suppl Table S3 [file EMS204119-supplement-Suppl_Table_S3.xlsx]

## Sheet: MPI
Supplementary Table S3. List of Microprocessor Processing Index (MPI) of WT (Wild type PA1 cells), H (heterozygous DGCR8 PA1 cells), KO (knock-out DGCR8 PA1 cells). Delta_MPI_H is calculated as (H_MPI)-(WT_MPI) and Delta_MPI_KO as (KO_MPI)-(WT_MPI).
pri-miRNA	WT_MPI	H_MPI	KO_MPI	Delta_MPI_H	Delta_MPI_KO
hsa-miR-423	4.59165	4.22025	2.88722	-0.371401	-1.70443
hsa-miR-324	2.50358	2.66173	1.48785	0.158147	-1.01574
hsa-miR-181b-2	2.1628	1.10046	0.68427	-1.06234	-1.47853
hsa-miR-30c-2	1.66334	0.639871	0.726916	-1.02347	-0.936427
hsa-miR-374b	1.5577	0.800671	0.548057	-0.757024	-1.00964
hsa-miR-374c	1.51684	0.78292	0.52692	-0.733917	-0.989917
hsa-let-7g	1.51018	1.23352	0.525219	-0.276651	-0.984957
hsa-miR-6509	1.49477	1.25596	0.563	-0.238809	-0.931772
hsa-miR-367	1.44591	0.366615	-0.407053	-1.07929	-1.85296
hsa-miR-424	1.42987	1.27969	0.897036	-0.150181	-0.532837
hsa-miR-4755	1.42477	0.64359	1.06562	-0.781184	-0.359152
hsa-miR-331	1.3916	0.626931	0.332608	-0.764672	-1.05899
hsa-miR-21	1.38105	0.829325	-0.106314	-0.55172	-1.48736
hsa-miR-29a	1.28972	0.584586	0.486146	-0.705134	-0.803574
hsa-miR-651	1.14659	0.975279	0.691507	-0.171307	-0.455079
hsa-let-7e	1.14289	0.54955	0.167424	-0.593343	-0.975469
hsa-miR-1304	1.09591	0.635128	0.675134	-0.460784	-0.420777
hsa-miR-4731	1.05826	1.0734	1.53036	0.0151445	0.472102
hsa-miR-4787	1.01072	1.3909	0.8605	0.380179	-0.150222
hsa-miR-3074	0.950297	0.618902	0.442476	-0.331395	-0.507821
hsa-miR-24-1	0.919941	0.615373	0.466888	-0.304568	-0.453053
hsa-miR-301b	0.83694	0.576347	0.00943646	-0.260594	-0.827504
hsa-miR-106b	0.685655	0.604356	0.418825	-0.0812996	-0.26683
hsa-miR-363	0.669289	0.193045	0.1827	-0.476244	-0.486589
hsa-miR-4659a	0.633054	0.472843	0.44802	-0.160211	-0.185033
hsa-miR-582	0.626682	0.209149	-0.00185388	-0.417534	-0.628536
hsa-miR-148b	0.582785	0.268291	-0.296029	-0.314494	-0.878814
hsa-miR-32	0.531728	0.795152	0.388396	0.263424	-0.143332
hsa-miR-5579	0.514111	0.185123	0.252495	-0.328987	-0.261615
hsa-miR-25	0.511908	0.119475	-0.318595	-0.392433	-0.830503
hsa-miR-4687	0.450471	0.308898	0.31754	-0.141572	-0.13293
hsa-let-7d	0.447048	1.14309	0.528327	0.696045	0.0812789
hsa-miR-3136	0.442217	0.0827991	0.398575	-0.359418	-0.043642
hsa-miR-197	0.412463	0.267501	0.454191	-0.144962	0.0417275
hsa-miR-98	0.309919	-0.0828755	-0.0869141	-0.392795	-0.396833
hsa-miR-130b	0.285091	0.501681	0.783367	0.21659	0.498276
hsa-miR-2276	0.275456	0.451811	0.138742	0.176355	-0.136714
hsa-miR-3679	0.257578	0.109867	0.789823	-0.14771	0.532246
hsa-miR-3145	0.254042	-0.139179	0.00138832	-0.393221	-0.252654
hsa-miR-619	0.249452	0.0926628	0.435743	-0.156789	0.186291
hsa-miR-671	0.189089	0.0929146	-0.524704	-0.0961741	-0.713793
hsa-miR-151a	0.168302	0.00914361	-0.150636	-0.159159	-0.318939
hsa-miR-302a	0.0894303	0.157102	0.179146	0.0676722	0.0897154
hsa-miR-27b	0.0826254	0.344036	-0.393491	0.261411	-0.476116
hsa-miR-2116	0.0669538	0.0482026	-0.136024	-0.0187512	-0.202978
hsa-miR-302d	0.0502324	0.0361103	0.0525086	-0.0141221	0.00227621
hsa-miR-302b	0.0358554	-0.179193	-0.473899	-0.215048	-0.509754
hsa-miR-624	0.0330188	0.0254696	-0.0475975	-0.00754919	-0.0806163
hsa-miR-6516	0.0307974	0.174441	-0.0932278	0.143643	-0.124025
hsa-miR-616	0.0227574	0.626962	0.100923	0.604205	0.0781655
hsa-miR-3191	0.00907876	0.211231	-0.243334	0.202153	-0.252413
hsa-miR-20a	0.00329379	0.017292	-0.0686381	0.0139982	-0.0719319
hsa-miR-19a	-4.82613e-06	-0.0140301	0.358183	-0.0140252	0.358188
hsa-miR-548e	-0.0612397	0.00908865	0.0849501	0.0703284	0.14619
hsa-miR-28	-0.0624965	0.241668	-0.516591	0.304164	-0.454094
hsa-miR-4768	-0.0659832	-0.103759	0.0746079	-0.0377762	0.140591
hsa-miR-5001	-0.103402	-0.00777962	0.0693254	0.0956222	0.172727
hsa-miR-491	-0.103812	-0.559909	-0.506403	-0.456097	-0.402591
hsa-miR-5699	-0.140867	0.308657	0.462504	0.449523	0.603371
hsa-miR-1306	-0.1548	0.257466	0.948872	0.412265	1.10367
hsa-miR-2355	-0.156653	0.27672	-0.138447	0.433373	0.0182063
hsa-miR-4707	-0.228497	0.228593	-0.425293	0.457089	-0.196796
hsa-miR-942	-0.258432	0.347805	0.462469	0.606237	0.720901
hsa-let-7i	-0.268349	-0.401139	-0.82108	-0.132791	-0.552731
hsa-miR-3140	-0.30903	-0.268247	-0.430496	0.0407833	-0.121466
hsa-miR-576	-0.327591	-0.0149569	-0.473917	0.312634	-0.146326
hsa-miR-1908	-0.327691	-0.205046	-0.264506	0.122645	0.0631852
hsa-miR-590	-0.344714	-0.427882	0.09866	-0.0831681	0.443374
hsa-miR-181a-2	-0.371965	-0.500487	-0.713976	-0.128522	-0.342012
hsa-miR-505	-0.388307	-0.213158	-0.511614	0.17515	-0.123307
hsa-miR-302c	-0.405678	-0.229157	0.073215	0.176522	0.478893
hsa-miR-4746	-0.422345	-0.430851	0.0131162	-0.00850581	0.435462
hsa-miR-3192	-0.487943	-0.967285	-0.533082	-0.479342	-0.0451388
hsa-miR-3126	-0.52052	-0.136019	-0.186004	0.384501	0.334516
hsa-miR-597	-0.553476	-0.450479	0.206824	0.102997	0.7603
hsa-miR-7-1	-0.581513	-0.67011	-0.619163	-0.0885966	-0.0376495
hsa-miR-18b	-0.612785	-0.852016	-0.859541	-0.239231	-0.246756
hsa-miR-1914	-0.698625	-0.511831	-0.613183	0.186793	0.0854416
hsa-miR-548aq	-0.88359	-1.10237	-1.0346	-0.218779	-0.151006
hsa-miR-1296	-0.906638	-1.02656	-0.993446	-0.119919	-0.0868082
