# Supplementary material for: DGCR8 haploinsufficiency leads to primate-specific RNA dysregulation and pluripotency defects
Source: Nucleic Acids Res. Author manuscript; Available in PMC 2025 Mar 26. (PMC11941479; doi:10.1093/nar/gkaf197)
Supplement: Suppl Table S4 [file EMS204119-supplement-Suppl_Table_S4.xlsx]

## Sheet: H9 (HET1)
Supplementary Table S4. Subsheet 1. List of differentially expressed LTR7-HERVH in H9 HET (1) (padj <0.05)
TE	chr	start	stop	baseMean	log2FC	pvalue	padj
HERVH-int	chr9	99670233	99673561	402.087	-4.40033	3.34179e-39	1.47672e-34
HERVH-int	chr6	94554972	94555636	110.614	-4.25068	2.8646e-31	5.06342e-27
HERVH-int	chr6	94556257	94559158	660.428	-3.56075	2.35735e-29	2.60425e-25
HERVH-int	chr12	4018993	4021963	222.982	-3.54622	1.10769e-25	8.15805e-22
HERVH-int	chr9	99674195	99674854	89.9778	-4.10445	1.41217e-25	9.60047e-22
HERVH-int	chr9	99675070	99675450	49.9274	-4.25443	1.63611e-24	1.03284e-20
HERVH-int	chr6	94555638	94556138	84.8009	-3.79137	5.60074e-24	3.29992e-20
LTR7	chr6	94553918	94554368	55.2567	-4.08391	4.80457e-23	2.49778e-19
HERVH-int	chr9	99674851	99675072	46.849	-4.00288	8.41365e-22	3.71795e-18
HERVH-int	chr10	6799410	6802500	197.306	-3.17774	1.05936e-21	4.45834e-18
HERVH-int	chr13	54268524	54270262	393.63	-3.2845	6.04214e-21	2.32173e-17
HERVH-int	chr9	97216575	97218235	1192.4	-2.82197	1.00203e-20	3.68992e-17
HERVH-int	chr9	94543848	94544498	37.0544	-4.01591	2.24783e-20	7.94645e-17
HERVH-int	chr15	96874007	96877214	226.265	-3.17007	7.44664e-20	2.53126e-16
LTR7	chr9	99669780	99670231	31.7557	-3.93985	1.13442e-19	3.71329e-16
HERVH-int	chr9	99673693	99674193	44.7836	-3.76494	6.20618e-19	1.95891e-15
HERVH-int	chrX	4892066	4894984	593.25	-3.0352	7.46048e-19	2.27362e-15
HERVH-int	chr6	94554368	94554748	44.0054	-3.61543	1.31688e-18	3.87949e-15
LTR7	chrX	4896882	4897331	83.6489	-3.28162	2.14611e-18	6.11843e-15
LTR7	chr9	97214493	97214965	329.917	-2.81992	4.57993e-18	1.1905e-14
HERVH-int	chrX	4895621	4896284	122.7	-3.1045	1.06592e-17	2.69157e-14
HERVH-int	chr9	97214967	97216579	2416.49	-2.39279	7.09676e-17	1.65054e-13
HERVH-int	chrX	87686813	87687193	225.845	-2.70806	9.66825e-17	2.19095e-13
HERVH-int	chrX	4896509	4896882	53.4412	-3.23312	5.56579e-16	1.17119e-12
LTR7	chr4	186241955	186242322	91.747	-2.99016	7.0978e-16	1.42567e-12
HERVH-int	chr14	47107581	47107728	145.219	-2.53066	1.2312e-15	2.36548e-12
LTR7	chr6	94559160	94559610	30.1747	-3.35184	1.28176e-15	2.41023e-12
HERVH-int	chr14	47104679	47107602	6712.25	-2.23703	8.57996e-15	1.51658e-11
LTR7	chr9	99675450	99675901	40.3406	-3.22794	1.09687e-14	1.90079e-11
HERVH-int	chrX	4895116	4895619	68.8106	-3.04097	2.33934e-14	3.63625e-11
HERVH-int	chr9	99673533	99673703	20.3166	-3.39871	2.34519e-14	3.63625e-11
HERVH-int	chr14	47108226	47108314	259.797	-2.36163	4.98391e-14	7.59437e-11
HERVH-int	chr15	96873004	96873510	49.8527	-2.99424	8.23604e-14	1.21315e-10
HERVH-int	chr6	94554746	94554975	25.8176	-3.19155	1.21319e-13	1.72936e-10
HERVH-int	chr4	145699274	145702680	266.231	-2.62962	2.23355e-13	3.08436e-10
HERVH-int	chrX	87685930	87686596	601.182	-2.12985	5.43142e-13	7.16453e-10
HERVH-int	chr5	126839778	126840159	140.328	-2.66794	8.43874e-13	1.06544e-09
LTR7	chr9	97219532	97220014	765.668	-2.60744	1.07692e-12	1.34053e-09
LTR7	chr7	144207817	144208298	77.6653	-2.55091	1.82763e-12	2.15365e-09
HERVH-int	chrX	87682131	87685438	2156.36	-2.13373	2.48178e-12	2.88602e-09
HERVH-int	chr4	186244427	186247216	191.867	-2.56287	3.81049e-12	4.3736e-09
HERVH-int	chr5	126841036	126841897	369.022	-2.58923	4.92419e-12	5.50879e-09
HERVH-int	chr9	97218933	97219151	131.316	-2.50168	5.64481e-12	6.23603e-09
HERVH-int	chrX	87685428	87685931	285.384	-2.22007	6.52762e-12	7.12228e-09
HERVH-int	chr9	97219151	97219532	171.894	-2.2831	1.09376e-11	1.15078e-08
HERVH-int	chr12	4022232	4022642	41.0772	-2.64948	1.22348e-11	1.24287e-08
HERVH-int	chr5	126841868	126844447	1265.98	-2.42642	1.9675e-11	1.97597e-08
HERVH-int	chr14	50893612	50896276	726.46	-2.18183	2.31852e-11	2.30235e-08
LTR7	chrX	87681679	87682129	147.994	-2.1578	2.62083e-11	2.57362e-08
HERVH-int	chrX	87686593	87686815	230.488	-2.2085	3.25168e-11	3.12369e-08
HERVH-int	chr9	97218525	97218932	233.482	-2.25448	5.63845e-11	5.26328e-08
HERVH-int	chr4	186242759	186244000	56.5247	-2.58512	6.00589e-11	5.52911e-08
LTR7	chrX	87687193	87687644	372.771	-2.10593	7.47805e-11	6.81343e-08
LTR7	chr5	126839336	126839778	119.041	-2.51041	1.67054e-10	1.4764e-07
HERVH-int	chrX	4894978	4895126	35.7848	-2.62922	2.36302e-10	2.06773e-07
HERVH-int	chr14	47107718	47108224	829.9	-1.83389	2.57984e-10	2.19139e-07
LTR7	chr14	47104196	47104677	677.578	-1.91073	2.60352e-10	2.19139e-07
HERVH-int	chr1	215412271	215415232	42.6496	-2.35699	2.92976e-10	2.44273e-07
HERVH-int	chr1	64352278	64355315	356.72	-2.28145	3.1217e-10	2.55457e-07
HERVH-int	chr1	64350991	64351653	79.1846	-2.45528	3.19391e-10	2.55469e-07
HERVH-int	chrX	94701137	94704174	337.158	-2.23924	3.20857e-10	2.55469e-07
LTR7	chr14	47108314	47108765	806.191	-1.99022	4.61824e-10	3.64425e-07
LTR7	chr4	186247216	186247584	25.0255	-2.572	7.68115e-10	5.85217e-07
HERVH-int	chr9	97218229	97218379	38.9102	-2.36882	7.76419e-10	5.86488e-07
HERVH-int	chrX	4896285	4896509	27.9033	-2.64415	9.41742e-10	7.05341e-07
HERVH-int	chr6	131342909	131343513	40.7034	-2.32615	1.03738e-09	7.70443e-07
HERVH-int	chr1	64351655	64352150	42.44	-2.51879	1.38946e-09	1.02332e-06
HERVH-int	chr9	97218383	97218523	178.204	-1.96425	1.4072e-09	1.02783e-06
HERVH-int	chr6	90670651	90671024	63.949	-2.35114	1.62879e-09	1.17993e-06
LTR7	chr14	50896391	50896882	54.8294	-2.43638	1.85151e-09	1.33036e-06
HERVH-int	chr12	4022865	4023245	15.9742	-2.63847	2.32138e-09	1.64129e-06
HERVH-int	chr5	126844448	126845252	440.971	-2.31416	2.54718e-09	1.78665e-06
HERVH-int	chr13	54268524	54270262	20.8333	-2.5544	2.67599e-09	1.86222e-06
HERVH-int	chr2	187558388	187562682	126.441	-2.20776	3.91985e-09	2.66486e-06
HERVH-int	chr14	73703770	73707030	142.156	-1.93304	5.28478e-09	3.51175e-06
LTR7	chr15	96877216	96877667	12.5479	-2.60276	7.96265e-09	5.13673e-06
HERVH-int	chr12	4022091	4022233	22.3848	-2.49446	8.69324e-09	5.56739e-06
HERVH-int	chr6	94556128	94556278	25.8216	-2.41179	1.0594e-08	6.64031e-06
HERVH-int	chr5	126840375	126841034	354.405	-2.22469	1.30826e-08	8.08549e-06
HERVH-int	chr12	8805283	8808324	30.7974	-2.23473	1.36276e-08	8.36387e-06
LTR7	chr5	126845254	126845705	97.8081	-2.36387	1.67777e-08	1.00189e-05
HERVH-int	chr6	131342404	131342907	34.1038	-2.3018	1.73129e-08	1.02006e-05
HERVH-int	chr12	4022643	4022867	14.6933	-2.49763	2.41781e-08	1.36898e-05
HERVH-int	chr6	131339252	131342270	182.98	-1.79715	2.71429e-08	1.51827e-05
HERVH-int	chr4	24501427	24504429	115.998	-2.22395	2.88572e-08	1.59398e-05
HERVH-int	chr1	230605424	230608660	86.6697	-2.08722	4.33079e-08	2.3197e-05
HERVH-int	chr2	187562814	187565376	60.0478	-1.93234	5.64418e-08	2.95164e-05
LTR7	chr9	81014871	81015281	727.209	-2.16227	5.67803e-08	2.95187e-05
HERVH-int	chr9	81009483	81012425	416.47	-2.1387	5.8356e-08	2.99852e-05
LTR7	chr15	96871836	96872314	15.3866	-2.36023	6.66571e-08	3.38568e-05
HERVH-int	chr22	16611747	16614708	241.303	-1.73148	6.72202e-08	3.39477e-05
HERVH-int	chr6	97779949	97782999	82.338	-1.8677	6.88138e-08	3.45551e-05
LTR7	chr20	12753819	12754274	402.843	-2.05992	7.08215e-08	3.53623e-05
LTR7	chr9	81009083	81009481	141.189	-2.1484	7.6417e-08	3.7313e-05
HERVH-int	chr1	64352153	64352299	24.9245	-2.26096	1.10074e-07	5.25527e-05
HERVH-int	chr13	54130017	54132234	481.682	-2.14413	1.12353e-07	5.30995e-05
LTR7	chr3	98396748	98397196	85.2079	-1.82154	1.13154e-07	5.31939e-05
LTR7	chr13	54132760	54133158	282.743	-2.19282	1.31266e-07	6.10589e-05
HERVH-int	chr1	64350394	64350774	43.131	-2.24844	1.47471e-07	6.753e-05
HERVH-int	chr5	126840157	126840374	153.801	-2.02652	1.53531e-07	6.99428e-05
HERVH-int	chr20	12754276	12757279	6407.74	-2.025	1.54662e-07	7.00969e-05
HERVH-int	chr20	12757413	12757917	759.758	-2.05558	1.56254e-07	7.0457e-05
HERVH-int	chr20	12758798	12759179	928.054	-2.05375	1.58476e-07	7.10961e-05
HERVH-int	chr1	64350772	64350990	41.3652	-2.21732	1.61757e-07	7.22018e-05
HERVH-int	chr13	54132288	54132758	506.543	-2.1685	1.75494e-07	7.75499e-05
HERVH-int	chr20	12757919	12758580	1154.65	-2.04882	1.79695e-07	7.90115e-05
HERVH-int	chr20	12758581	12758801	553.991	-2.05829	1.9046e-07	8.29194e-05
HERVH-int	chr4	145702677	145703055	31.7334	-2.1795	2.13995e-07	9.22571e-05
HERVH-int	chr2	215922757	215925794	254.012	-1.5322	2.52324e-07	0.000106699
LTR7	chr1	114032083	114032484	35.3333	-2.19715	2.66292e-07	0.00011136
LTR7	chr20	12759179	12759634	562.454	-1.96936	2.69997e-07	0.000112029
LTR7	chr1	64349942	64350394	38.6688	-2.04039	3.05311e-07	0.000123458
HERVH-int	chr14	98988595	98988742	84.8989	-1.94548	3.15607e-07	0.000126213
HERVH-int	chr3	112419019	112419250	1859.73	-1.76451	3.38097e-07	0.000134348
LTR7	chrX	114606793	114607242	163.919	-1.95464	3.38989e-07	0.000134348
HERVH-int	chr2	187672817	187675816	96.0546	-1.78485	3.58378e-07	0.000141398
HERVH-int	chr1	55023170	55026144	42.1394	-2.01046	3.80581e-07	0.00014949
HERVH-int	chr2	35439428	35442183	20.9087	-2.09468	4.20957e-07	0.000163893
HERVH-int	chr15	96872685	96872903	12.7563	-2.25056	4.74827e-07	0.000182455
HERVH-int	chr19	53835641	53836300	2072.33	-1.47191	4.79086e-07	0.000183295
HERVH-int	chr19	53834999	53835146	697.837	-1.42626	5.6167e-07	0.000213047
HERVH-int	chr9	87415844	87416224	256.237	-1.68967	5.87361e-07	0.000220895
HERVH-int	chr19	53836517	53836897	622.557	-1.55838	6.43813e-07	0.000240082
LTR7	chr2	206806839	206807289	178.19	-1.81788	6.73382e-07	0.000249008
LTR7	chr3	112418411	112418862	1952.42	-1.70836	7.04965e-07	0.0002596
HERVH-int	chr14	45497697	45499732	21.6408	-2.0874	7.66145e-07	0.000279798
LTR7	chr2	187557940	187558387	52.6914	-2.03106	7.71986e-07	0.000280771
HERVH-int	chr6	131343521	131344113	31.87	-1.95422	9.13899e-07	0.000329671
HERVH-int	chr3	112419252	112419755	1252.24	-1.72492	9.45556e-07	0.000339704
LTR7	chr6	131338799	131339250	18.0253	-2.06718	1.06641e-06	0.000380035
LTR7	chr3	187175503	187175954	51.1571	-1.87369	1.10057e-06	0.000387518
HERVH-int	chr9	87414967	87415629	456.621	-1.54128	1.13732e-06	0.000397294
LTR7	chr4	145703055	145703503	19.9487	-2.08025	1.23207e-06	0.000425348
HERVH-int	chr9	87415630	87415846	148.676	-1.67751	1.30465e-06	0.000446912
HERVH-int	chr19	53836301	53836519	1132.7	-1.48907	1.35915e-06	0.000460231
HERVH-int	chr3	116107646	116110798	21.0736	-2.06539	1.45317e-06	0.000488325
HERVH-int	chr9	87411148	87414340	2342.95	-1.48361	1.57847e-06	0.000522485
LTR7	chr12	79545174	79545625	58.4781	-1.90637	1.83166e-06	0.000593642
HERVH-int	chr3	78584332	78584831	32.4359	-1.8402	1.83423e-06	0.000593642
HERVH-int	chr3	112419874	112422911	13425.3	-1.6542	1.84046e-06	0.000593642
HERVH-int	chr2	71087183	71090544	25.7935	-1.91271	1.89208e-06	0.000603684
HERVH-int	chr8	132082549	132085549	74.3785	-1.87799	1.95792e-06	0.000622441
HERVH-int	chr5	122475917	122478731	286.77	-1.39082	2.17325e-06	0.000687809
HERVH-int	chr15	35239062	35242176	219.92	-1.62101	2.44816e-06	0.000751829
HERVH-int	chr9	87414459	87414962	458.286	-1.46961	2.65278e-06	0.00080567
LTR7	chr2	206812176	206812627	43.3166	-1.84732	2.69061e-06	0.00081436
HERVH-int	chr9	81012543	81014276	292.389	-1.92665	2.81508e-06	0.000846239
HERVH-int	chr10	76822265	76822672	523.122	-1.3609	2.89067e-06	0.000866015
HERVH-int	chr2	206809175	206812174	471.683	-1.6067	3.11746e-06	0.000930803
HERVH-int	chr19	53831856	53835005	7732.68	-1.32713	3.20651e-06	0.00095417
LTR7	chr3	112422913	112423365	874.184	-1.57091	3.25438e-06	0.000965163
HERVH-int	chr3	112418862	112419028	1124.31	-1.65247	3.84278e-06	0.00112831
LTR7Y	chr17	11976513	11976947	20.5401	-1.94703	3.91592e-06	0.00113844
LTR7	chr2	215927673	215928126	87.8075	-1.73382	4.21543e-06	0.0012096
LTR7	chrX	94704178	94704626	20.743	-1.88939	4.42486e-06	0.0012615
HERVH-int	chr3	187177714	187177864	61.5614	-1.62595	4.72283e-06	0.00132828
HERVH-int	chr3	153229017	153232108	68.7029	-1.69939	5.04418e-06	0.00139749
HERVH-int	chr7	26025893	26026393	88.0124	-1.60361	5.06356e-06	0.00139848
HERVH-int	chr19	53835136	53835639	1431.81	-1.32743	5.14532e-06	0.00141663
HERVH-int	chr3	115795687	115795834	24.0592	-1.81956	5.60017e-06	0.00153707
LTR7	chr9	87416224	87416706	326.939	-1.46007	5.68991e-06	0.00155687
LTR7	chr20	13357879	13358330	18.3604	-1.99541	5.90011e-06	0.00159464
HERVH-int	chr12	4021942	4022089	10.0344	-2.04289	6.75072e-06	0.00179068
HERVH-int	chr7	143789905	143790055	16.9204	-1.99761	6.76035e-06	0.00179068
HERVH-int	chr7	125914033	125914695	135.121	-1.41526	6.77252e-06	0.00179068
HERVH-int	chr6	16261311	16264479	130.672	-1.85488	6.78755e-06	0.00179068
HERVH-int	chr20	12342586	12345505	85.9097	-1.83078	7.68199e-06	0.00197938
HERVH-int	chr13	55655382	55655762	41.4443	-1.73336	7.88541e-06	0.00202001
HERVH-int	chr14	50896275	50896391	17.9683	-1.94733	8.15777e-06	0.00207177
LTR7	chr14	50893161	50893610	87.3447	-1.53718	8.33542e-06	0.00211082
HERVH-int	chr14	98985686	98988616	390.691	-1.49017	8.51592e-06	0.00215037
HERVH-int	chr9	12952385	12953048	158.78	-1.39559	1.22962e-05	0.00302709
HERVH-int	chr4	186244003	186244448	17.2564	-1.90918	1.29625e-05	0.00317343
HERVH-int	chr9	93352519	93352899	1455.27	-1.3985	1.36644e-05	0.00331052
HERVH-int	chr7	125260599	125261104	64.4048	-1.50617	1.37097e-05	0.00331052
LTR7	chr19	53831403	53831854	111.262	-1.35991	1.43186e-05	0.00343877
HERVH-int	chr4	24504545	24505044	11.4549	-1.94092	1.51251e-05	0.00358375
LTR7	chr12	8810169	8810576	10.5153	-1.94939	1.61021e-05	0.0037949
HERVH-int	chr6	14299271	14302375	222.85	-1.35798	1.61673e-05	0.00380014
LTR7	chr9	93347587	93348038	557.746	-1.3355	1.67156e-05	0.00390822
HERVH-int	chr2	215926420	215927082	84.6037	-1.63527	1.70667e-05	0.0039668
HERVH-int	chr9	93348040	93351024	13129.8	-1.28173	1.98415e-05	0.00453119
HERVH-int	chr11	94642011	94645008	256.926	-1.60152	2.05005e-05	0.00466783
HERVH-int	chrX	94701137	94704174	34.2157	-1.64628	2.11091e-05	0.00477135
LTR7	chr10	6802502	6802953	9.4072	-1.93459	2.1728e-05	0.00486205
HERVH-int	chr14	70293881	70301536	23.0762	-1.84457	2.17304e-05	0.00486205
HERVH-int	chr2	206807893	206808550	240.31	-1.60565	2.28739e-05	0.00507932
HERVH-int	chr3	104440959	104441609	16.4132	-1.84699	2.54009e-05	0.00559827
HERVH-int	chr9	93351003	93351153	789.091	-1.3265	2.6557e-05	0.00580961
HERVH-int	chr12	79544798	79545174	24.0486	-1.7896	2.75288e-05	0.00597781
LTR7	chr12	14710158	14710640	396.382	-1.27413	2.77187e-05	0.00600429
HERVH-int	chr9	82888664	82889040	35.4985	-1.5708	2.8071e-05	0.00606573
LTR7	chr9	121796319	121796769	24.0277	-1.74875	2.91761e-05	0.00625863
HERVH-int	chr3	187176556	187177218	32.544	-1.5963	3.00243e-05	0.00642497
HERVH-int	chr9	87414319	87414469	136.905	-1.60175	3.06089e-05	0.00653128
LTR7	chr6	16259011	16259427	15.2897	-1.86484	3.12679e-05	0.006628
LTR7	chr6	131295356	131295806	11.3	-1.86202	3.1498e-05	0.006628
LTR7	chr9	87410693	87411146	145.958	-1.36995	3.40558e-05	0.00709862
LTR7Y	chr22	16611307	16611747	54.6103	-1.49848	3.55406e-05	0.00737334
LTR7	chr12	4023245	4023694	14.3678	-1.80775	3.58142e-05	0.00741271
LTR7	chr5	108554567	108555018	21.0201	-1.85303	3.62635e-05	0.00748232
HERVH-int	chr9	93351157	93351649	1878.38	-1.26682	3.71221e-05	0.00761253
HERVH-int	chr3	112419745	112419895	303.557	-1.46673	3.94691e-05	0.00804117
HERVH-int	chr8	99944125	99947417	26.4658	-1.64836	3.94875e-05	0.00804117
HERVH-int	chr7	75783811	75787363	11.1672	-1.87533	4.01625e-05	0.00815981
HERVH-int	chr12	86939134	86943052	37.9628	-1.52648	4.06792e-05	0.00824584
HERVH-int	chr7	125913540	125914031	132.351	-1.28638	4.12389e-05	0.00834016
HERVH-int	chr9	93351636	93352302	3839.14	-1.29135	4.18193e-05	0.00841902
HERVH-int	chr4	24323717	24326612	79.0925	-1.56847	4.31842e-05	0.00865438
LTR7	chr4	92438953	92439404	42.2992	-1.62391	4.39083e-05	0.00877958
HERVH-int	chr9	93352303	93352521	1451.53	-1.34777	4.44979e-05	0.00887739
LTR7	chr1	230608660	230609094	18.4308	-1.69857	4.77406e-05	0.00935535
HERVH-int	chr6	124893381	124895455	47.1626	-1.61592	4.97308e-05	0.0096597
HERVH-int	chr9	12951878	12952383	133.952	-1.28382	5.08282e-05	0.00982964
HERVH-int	chr18	73329339	73329562	33.1317	-1.74044	5.12717e-05	0.00989376
HERVH-int	chr20	13361858	13362225	31.602	-1.74029	5.17713e-05	0.00994672
HERVH-int	chrX	90775654	90778704	56.0861	-1.55281	5.28877e-05	0.0100736
LTR7	chr14	84505564	84505973	12.1646	1.85466	5.30044e-05	0.0100741
HERVH-int	chr10	90295414	90298397	18.7241	-1.70382	5.51112e-05	0.0104039
LTR7	chr5	122478731	122478846	208.568	-1.24933	5.86813e-05	0.0109645
LTR7Y	chr4	24327822	24328210	10.684	-1.81367	6.21058e-05	0.0114829
HERVH-int	chr2	206808552	206809056	44.8065	-1.48629	6.93929e-05	0.0126201
HERVH-int	chr2	206807667	206807892	34.7632	-1.59705	7.00097e-05	0.0126791
HERVH-int	chr8	132081302	132081923	13.3465	-1.77443	7.11651e-05	0.012862
HERVH-int	chr3	187177843	187180810	1125.41	-1.14877	7.64203e-05	0.0136443
HERVH-int	chr6	131295808	131298866	32.0596	-1.59956	7.9497e-05	0.0141082
HERVH-int	chr2	187565380	187565695	29.9335	-1.62524	8.49218e-05	0.0149806
HERVH-int	chr3	78585457	78588469	261.947	-1.38923	8.64759e-05	0.0151941
HERVH-int	chr1	81245735	81248844	1349.79	-1.18029	8.89892e-05	0.0156047
HERVH-int	chr4	134680243	134683143	15.438	-1.67939	9.21201e-05	0.0160265
HERVH-int	chr18	56415885	56419012	38.2596	-1.53294	9.85465e-05	0.0170106
HERVH-int	chr2	77969146	77969808	18.066	-1.65254	9.92793e-05	0.0170373
LTR7	chr1	38430368	38430779	136.007	-1.26306	0.000101438	0.0173404
HERVH-int	chr6	123584622	123587604	120.311	-1.4087	0.000102476	0.017484
HERVH-int	chr2	187671519	187672180	12.4252	-1.71011	0.000104116	0.0176956
LTR7	chr2	187565697	187566148	66.7726	-1.32019	0.000108174	0.0182101
LTR7	chr4	92444203	92444654	15.0973	-1.71182	0.000116406	0.0194478
HERVH-int	chr7	121320476	121320854	13.3752	-1.71499	0.000123687	0.0205863
HERVH-int	chrX	4541520	4542183	18.8028	-1.65806	0.000128198	0.0212173
HERVH-int	chr8	97201222	97204318	134.685	-1.3058	0.000129343	0.0213667
HERVH-int	chr3	78585328	78585478	53.9359	-1.5084	0.000136339	0.0223553
HERVH-int	chr2	206807289	206807669	32.3787	-1.60623	0.000136882	0.0223614
HERVH-int	chr4	92439782	92439999	30.0614	-1.60132	0.000153599	0.0249081
HERVH-int	chr13	55657150	55660354	180.647	-1.26609	0.000154404	0.0249928
HERVH-int	chr1	231830677	231832404	45.0493	-1.50847	0.000155213	0.0250778
HERVH-int	chr2	165708032	165715715	97.447	-1.28472	0.000161782	0.026044
HERVH-int	chr7	125261223	125264188	39.4052	-1.58278	0.000165794	0.0265448
HERVH-int	chr19	36157751	36160577	64.8872	-1.35208	0.000171752	0.02735
HERVH-int	chrX	109867561	109870421	292.349	-1.10909	0.000174958	0.0277119
HERVH-int	chr5	76362031	76362247	299.118	-1.15558	0.000177523	0.0278761
HERVH-int	chr4	166716577	166719851	70.0307	-1.234	0.000177895	0.0278761
HERVH-int	chr1	223024847	223025222	2058.19	-1.1702	0.000179411	0.028064
HERVH-int	chr2	215927297	215927673	16.0275	-1.58373	0.000183698	0.0284825
LTR7	chr1	81245282	81245733	84.0409	-1.23024	0.000189969	0.0293518
LTR7	chr12	8804878	8805281	14.0847	-1.63733	0.000200259	0.0306736
LTR7	chr9	93352899	93353344	1131.48	-1.16931	0.000200775	0.0306995
HERVH-int	chr4	186242322	186242755	10.4644	-1.684	0.000211451	0.0321028
LTR7	chr12	72816111	72816590	113.621	-1.29255	0.000214865	0.0324054
HERVH-int	chr2	206809046	206809196	32.2436	-1.51372	0.000215964	0.0324604
HERVH-int	chr1	185950610	185953761	97.9952	-1.29833	0.000221903	0.0332964
LTR7	chr2	117278752	117279203	101.345	-1.2249	0.000231164	0.0343939
HERVH-int	chr1	221974795	221975290	115.788	-1.25418	0.000240951	0.0356103
HERVH-int	chr8	114282148	114285388	2247.55	-1.31766	0.000242341	0.035756
HERVH-int	chr16	9671356	9671559	255.752	-1.3022	0.000243011	0.0357952
LTR7	chr15	88561811	88562263	38.95	-1.40955	0.000243643	0.0358285
HERVH-int	chr20	13361641	13361860	48.4517	-1.49246	0.000244675	0.0359192
LTR7	chrX	4891613	4892064	43.5911	-1.38042	0.000245072	0.0359192
LTR7	chr19	53836897	53837348	636.986	-1.10205	0.000253229	0.036887
HERVH-int	chr1	223025437	223026094	5195.61	-1.07851	0.000253345	0.036887
HERVH-int	chr16	9671560	9676819	4737.69	-1.21	0.000256076	0.0371621
HERVH-int	chr1	223026591	223026741	1905.91	-1.04893	0.000262107	0.0379129
HERVH-int	chr16	13353016	13353389	454.584	-1.17441	0.000275064	0.0393364
HERVH-int	chr4	92441280	92444201	369.287	-1.19198	0.000284487	0.0404875
HERVH-int	chr4	145833011	145836291	208.917	-1.13408	0.000289399	0.0410542
HERVH-int	chr5	106981760	106981910	93.7638	-1.1773	0.000292784	0.0414015
HERVH-int	chr1	209449258	209452322	321.696	-1.18755	0.000295264	0.0416856
HERVH-int	chr2	7873770	7874391	28.4882	-1.46024	0.000297222	0.041895
HERVH-int	chr3	187175959	187176339	56.1965	-1.30338	0.000304054	0.0425863
LTR7	chr16	13357575	13358061	228.441	-1.19658	0.000310606	0.0433666
HERVH-int	chr9	82887143	82887293	87.1974	-1.25882	0.000315998	0.0439805
HERVH-int	chr4	91655648	91656310	14.2988	-1.56004	0.000323299	0.0446451
HERVH-int	chr1	223025220	223025436	2719.19	-1.13793	0.000328615	0.0451674
HERVH-int	chr1	212913819	212914199	140.505	-1.1899	0.0003475	0.0472488
HERVH-int	chr2	7875014	7878438	99.538	-1.1549	0.000349023	0.0473103
LTR7	chr1	223029701	223030156	1107.52	-1.05806	0.00036666	0.0492379

## Sheet: H9 (HET2)
Supplementary Table S4. Subsheet 2. List of differentially expressed LTR7-HERVH in H9 HET (2) (padj <0.05)
TE	chr	start	stop	baseMean	log2FC	pvalue	padj
HERVH-int	chr9	99670233	99673561	357.96	-3.68746	1.6508e-35	1.28352e-31
HERVH-int	chr6	94554972	94555636	97.3125	-3.5387	9.00134e-28	4.89907e-24
HERVH-int	chr6	94555638	94556138	72.3353	-3.83872	4.29832e-26	2.12673e-22
HERVH-int	chr12	4018993	4021963	193.597	-3.03852	1.69941e-21	5.78076e-18
HERVH-int	chr9	99674195	99674854	80.9075	-3.44613	3.90003e-20	1.06132e-16
HERVH-int	chr6	94556257	94559158	605.55	-2.523	6.04901e-20	1.56773e-16
HERVH-int	chr9	99675070	99675450	43.8869	-3.78892	5.23375e-19	1.23849e-15
HERVH-int	chrX	4895621	4896284	104.822	-2.928	7.22486e-19	1.63842e-15
LTR7	chr9	99675450	99675901	34.0721	-3.73443	1.22868e-17	2.38829e-14
HERVH-int	chr9	99673693	99674193	39.3085	-3.7646	2.36347e-17	4.43567e-14
HERVH-int	chr9	99674851	99675072	41.4819	-3.54991	2.86972e-17	5.20625e-14
LTR7	chr6	94553918	94554368	49.0317	-3.18899	7.49725e-17	1.31627e-13
HERVH-int	chr6	94554368	94554748	37.6838	-3.45493	1.2231e-16	1.95789e-13
HERVH-int	chr15	96874007	96877214	208.562	-2.41776	1.89822e-16	2.86979e-13
HERVH-int	chr8	137409761	137413481	137.254	-2.37317	2.15056e-15	3.00118e-12
HERVH-int	chrX	4892066	4894984	535.168	-2.3076	4.45494e-15	6.06162e-12
HERVH-int	chrX	4895116	4895619	57.6829	-3.0699	9.22295e-15	1.11549e-11
HERVH-int	chr15	96873004	96873510	43.4335	-3.02702	4.38437e-14	4.58891e-11
LTR7	chrX	4896882	4897331	75.2917	-2.50851	6.49112e-13	6.09113e-10
HERVH-int	chr13	54268524	54270262	361.961	-2.20713	1.30876e-12	1.16772e-09
HERVH-int	chrX	4896509	4896882	47.0692	-2.61636	9.01827e-12	7.21806e-09
HERVH-int	chr6	94554746	94554975	22.7353	-2.93992	5.42858e-11	4.04734e-08
LTR7	chr9	99669780	99670231	29.9953	-2.59439	3.54861e-10	2.38441e-07
HERVH-int	chr6	94556128	94556278	21.1775	-2.80442	6.55952e-10	4.2501e-07
HERVH-int	chrX	4894978	4895126	30.2391	-2.56796	2.08646e-09	1.27593e-06
LTR7	chrX	114606793	114607242	146.665	-1.74209	6.70841e-09	3.88417e-06
LTR7	chr6	94559160	94559610	27.4495	-2.51801	6.94797e-09	3.89845e-06
HERVH-int	chr4	145699274	145702680	244.59	-1.84079	2.44392e-08	1.20921e-05
LTR7	chr5	126845254	126845705	90.277	-1.96254	4.42797e-08	1.99171e-05
HERVH-int	chr9	99673533	99673703	19.0055	-2.42554	1.15852e-07	4.56335e-05
LTR7	chr15	96871836	96872314	12.9039	-2.54189	1.16545e-07	4.56335e-05
LTR7	chr9	97214493	97214965	356.976	-1.22012	1.24826e-07	4.78436e-05
HERVH-int	chrX	4896285	4896509	23.6069	-2.33058	3.94282e-07	0.00013412
HERVH-int	chr12	4022091	4022233	19.8417	-2.16511	6.85538e-07	0.000218193
HERVH-int	chr5	126839778	126840159	129.959	-1.82898	8.38608e-07	0.000256416
HERVH-int	chr1	215412271	215415232	39.6531	-1.75064	1.09698e-06	0.000328045
HERVH-int	chr12	4022232	4022642	38.9632	-1.81746	1.2909e-06	0.000375714
LTR7	chr9	97219532	97220014	787.935	-1.31192	1.40559e-06	0.000402634
LTR7	chrX	4891613	4892064	34.9211	-1.74094	4.77124e-06	0.00113675
HERVH-int	chr4	145702677	145703055	27.439	-1.92112	6.22349e-06	0.00140548
HERVH-int	chrX	87686813	87687193	229.852	-1.35626	6.34897e-06	0.00141618
HERVH-int	chr13	109265521	109269052	41.808	-1.8446	6.94088e-06	0.00152047
HERVH-int	chr2	71087183	71090544	22.3616	-1.86908	7.82771e-06	0.00163237
HERVH-int	chr9	97216575	97218235	1303.01	-1.10008	8.8942e-06	0.00179954
HERVH-int	chrX	87685428	87685931	283.654	-1.25804	9.4293e-06	0.00187299
HERVH-int	chr8	137409416	137409759	13.0453	-2.11427	9.59651e-06	0.00189239
HERVH-int	chr12	4022865	4023245	14.5147	-2.03146	1.0365e-05	0.00197938
HERVH-int	chr9	12948827	12951746	321.663	1.52415	2.16345e-05	0.00345874
HERVH-int	chr9	97219151	97219532	174.93	-1.18156	3.21372e-05	0.00461504
HERVH-int	chr4	24501427	24504429	107.338	-1.57185	4.01478e-05	0.0054764
HERVH-int	chr20	12758798	12759179	876.777	-1.36767	4.56779e-05	0.00601953
LTR7	chr20	12759179	12759634	537.762	-1.28962	5.45505e-05	0.00680208
HERVH-int	chr9	97218933	97219151	134.953	-1.22624	6.44185e-05	0.00767186
HERVH-int	chr9	81009483	81012425	420.844	-1.20479	7.28984e-05	0.00849586
HERVH-int	chr4	92441280	92444201	74.9675	-1.22015	7.44289e-05	0.00858234
HERVH-int	chr12	4022643	4022867	13.6075	-1.86439	8.2405e-05	0.00919052
HERVH-int	chr8	114286908	114287284	39.4745	-1.57871	8.36763e-05	0.00925644
LTR7	chr13	54132760	54133158	272.066	-1.40687	8.82926e-05	0.00964942
LTR7	chr3	187175503	187175954	44.8014	-1.62398	8.87694e-05	0.00966272
HERVH-int	chr2	187558388	187562682	128.808	-1.17509	9.15033e-05	0.00980346
HERVH-int	chr10	6799410	6802500	205.46	-1.39316	9.43626e-05	0.0100113
HERVH-int	chr1	215410563	215410943	190.468	1.26171	9.6797e-05	0.0101508
HERVH-int	chr13	54268524	54270262	20.352	-1.6434	0.0001199	0.0118433
HERVH-int	chr20	12758581	12758801	532.736	-1.28848	0.00013582	0.012863
HERVH-int	chrX	87686593	87686815	226.34	-1.25	0.000150343	0.0137291
HERVH-int	chr2	187672817	187675816	94.1126	-1.14605	0.000162541	0.0144787
LTR7	chr20	12753819	12754274	404.944	-1.15643	0.000170265	0.0149214
HERVH-int	chrX	90775512	90775660	43.3584	1.58542	0.000183584	0.0155635
HERVH-int	chr5	126840157	126840374	145.044	-1.37319	0.000184268	0.0155679
HERVH-int	chr3	187175959	187176339	47.8388	-1.29739	0.000186721	0.0156105
HERVH-int	chr9	97218525	97218932	249.019	-1.01374	0.000198535	0.0163117
HERVH-int	chr20	12757919	12758580	1127.96	-1.22587	0.000209223	0.0167459
HERVH-int	chr9	81012543	81014276	281.14	-1.26708	0.000212352	0.0169464
HERVH-int	chr9	87414319	87414469	126.569	-1.20923	0.000239304	0.0186863
LTR7	chr9	81014871	81015281	731.375	-1.17944	0.000281418	0.02067
HERVH-int	chr6	123584622	123587604	106.586	-1.18961	0.000337319	0.023093
HERVH-int	chr1	55023170	55026144	38.6252	-1.54331	0.000342928	0.0232721
HERVH-int	chr9	81014256	81014493	18.7873	-1.57597	0.00036009	0.0242253
HERVH-int	chr20	12754276	12757279	6303.48	-1.16923	0.000385984	0.025291
HERVH-int	chrX	94701137	94704174	30.1645	-1.422	0.00039786	0.0257656
HERVH-int	chr14	70293881	70301536	21.4445	-1.60269	0.000398135	0.0257656
LTR7	chr8	114281697	114282146	284.179	-1.12044	0.000642101	0.0348099
HERVH-int	chr3	116107646	116110798	19.7375	-1.56904	0.000653737	0.0351237
LTR7	chr8	137413483	137413888	23.1696	-1.37152	0.000720702	0.0370396
HERVH-int	chr2	188033932	188036618	88.2879	-1.16357	0.00079997	0.0398602
HERVH-int	chr7	125261223	125264188	33.1705	-1.4737	0.000803531	0.0399388
HERVH-int	chr7	143789905	143790055	16.0806	-1.52156	0.000813873	0.0401291
HERVH-int	chr20	12342586	12345505	78.3999	-1.3252	0.000888456	0.0427617
HERVH-int	chr6	121621247	121621462	113.254	1.12735	0.000897362	0.0430217
LTR7	chr3	187180812	187181262	28.5357	-1.34388	0.0010442	0.04732

## Sheet: PA1 (HET)
Supplementary Table S4. Subsheet 3. List of differentially expressed LTR7-HERVH in PA1 HET (padj <0.05)
TE	chr	start	stop	baseMean	log2FC	pvalue	padj
HERVH-int	chr11	66574048	66576727	55.9867	-1.63368	1.11479e-12	1.20504e-09
HERVH-int	chr5	147864644	147866703	128.401	-1.2626	3.49648e-12	3.5045e-09
HERVH-int	chr5	124968925	124971456	21.1262	2.05039	5.86813e-12	5.68154e-09
HERVH-int	chr6	131902005	131905101	74.8636	-1.5156	5.29397e-11	4.49445e-08
HERVH-int	chr3	141205308	141208386	43.5536	1.50951	1.14906e-09	7.74057e-07
LTR7	chr5	147860285	147860692	123.905	-1.06218	3.99473e-08	1.98324e-05
HERVH-int	chr5	124967514	124968567	13.8584	1.67604	5.21389e-08	2.49844e-05
HERVH-int	chr10	6799410	6802500	243.81	-1.10148	6.50133e-08	3.01813e-05
HERVH-int	chr3	141209372	141211323	34.3992	1.32198	3.50707e-07	0.000139776
HERVH-int	chr16	9671560	9676819	55.8267	-1.36849	8.39022e-07	0.00030028
HERVH-int	chr1	53432997	53434803	48.6991	-1.07859	4.04024e-06	0.00122044
HERVH-int	chr2	71087183	71090544	6.28616	-1.40766	7.54415e-06	0.00209195
HERVH-int	chr1	229174780	229177850	14.2857	1.32594	1.17031e-05	0.00306464
LTR7	chr5	124966685	124967089	6.51727	1.37834	1.67803e-05	0.00417096
HERVH-int	chrX	94701137	94704174	27.2878	-1.14516	2.62961e-05	0.00617313
LTR7	chr3	141204900	141205306	16.2059	1.18662	5.20606e-05	0.0110118
HERVH-int	chr6	131905220	131905720	12.7367	-1.25583	5.47725e-05	0.0114551
HERVH-int	chr1	81245735	81248844	40.3482	-1.13711	6.02627e-05	0.0123396
HERVH-int	chr3	176322448	176322670	31.0624	-1.07442	9.06633e-05	0.0171648
HERVH-int	chr6	131905722	131906385	17.3408	-1.1707	0.000103961	0.0190434
HERVH-int	chrX	92273516	92273886	47.8906	-1.0405	0.000121484	0.0216247
HERVH-int	chr4	88153321	88155373	25.7034	1.03577	0.000138171	0.0240877
LTR7	chr7	24401545	24401985	12.522	-1.17005	0.000184228	0.0304739
HERVH-int	chr9	115473631	115474252	6.4011	-1.18638	0.000206501	0.0333279
HERVH-int	chrX	92274765	92275265	55.9444	-1.02457	0.00026377	0.0404466
HERVH-int	chr16	65230856	65231518	20.791	-1.08548	0.000264302	0.0404948
HERVH-int	chr6	131328096	131328313	8.69196	-1.13866	0.000343026	0.0498124
